# Supplementary material for: Optimizing biomass estimates of savanna woodland at different spatial scales in the Brazilian Cerrado: Re-evaluating allometric equations and environmental influences
Source: PLoS One. 2018 Aug 1;13(8):e0196742. doi: 10.1371/journal.pone.0196742 (PMC6070178; doi:10.1371/journal.pone.0196742)
Supplement: S1 Table — (XLSX) [file pone.0196742.s001.xlsx]

## Sheet: data
Species	species wood density (g cm3)	diameter at 0.30 m (cm)	tree height (dm)	tree aboveground biomass (g)
Dalbergia violacea	0.59	2.45099	14.9	382.79
Byrsonima coccolobifolia	0.59	2.86479	14	472.7
Palicourea rigida	0.43	3.02394	11.6	243
Dalbergia violacea	0.59	3.02394	15	546.94
Byrsonima verbascifolia	0.48	3.15127	5.4	142.8
Palicourea rigida	0.43	3.1831	10.1	325
Palicourea rigida	0.43	3.21493	4.9	87
Dalbergia violacea	0.59	3.34225	10.2	418.44
Byrsonima coccolobifolia	0.59	3.34225	11.5	605.33
Palicourea rigida	0.43	3.50141	13.3	434
Palicourea rigida	0.43	3.66056	9.6	257
Palicourea rigida	0.43	3.81972	9	516
Qualea grandiflora	0.69	3.81972	14	681.6
Byrsonima coccolobifolia	0.59	3.97887	7.4	572.86
Palicourea rigida	0.43	3.97887	10.1	331
Connarus fulvus	0.5	3.97887	11	433.1
Palicourea rigida	0.43	3.97887	13	782
Byrsonima coccolobifolia	0.59	4.13803	12.9	758.1
Byrsonima coccolobifolia	0.59	4.13803	16.8	1025.71
Byrsonima verbascifolia	0.48	4.23352	10	812.8
Byrsonima verbascifolia	0.48	4.29718	12	802
Byrsonima coccolobifolia	0.59	4.29718	16.5	948.01
Piptocarpha rotundifolia	0.42	4.36085	12.5	1127.68
Byrsonima verbascifolia	0.48	4.39268	7.2	691.4
Connarus fulvus	0.5	4.45634	15	937.4
Connarus fulvus	0.5	4.45634	15	636.7
Byrsonima coccolobifolia	0.59	4.45634	15.1	634.94
Connarus fulvus	0.5	4.45634	17	1102.2
Piptocarpha rotundifolia	0.42	4.48817	10.1	425.575
Piptocarpha rotundifolia	0.42	4.77465	12.5	627.384
Piptocarpha rotundifolia	0.42	4.77465	18.1	1015.7
Byrsonima coccolobifolia	0.59	4.77465	22.4	1128.34
Palicourea rigida	0.43	4.80648	14.6	1158
Qualea grandiflora	0.69	4.9338	10	545
Byrsonima verbascifolia	0.48	4.9338	13.4	934.9
Palicourea rigida	0.43	4.9338	13.8	1139
Palicourea rigida	0.43	4.9338	15	910
Byrsonima coccolobifolia	0.59	4.9338	23	1421.25
Piptocarpha rotundifolia	0.42	4.99747	15.2	1161.3
Palicourea rigida	0.43	5.09296	12.7	794
Qualea grandiflora	0.69	5.09296	15	1700.4
Qualea grandiflora	0.69	5.09296	16	2046.3
Byrsonima coccolobifolia	0.59	5.09296	17	1216.88
Byrsonima coccolobifolia	0.59	5.09296	19	1609.49
Byrsonima verbascifolia	0.48	5.18845	23.2	1708.3
Byrsonima coccolobifolia	0.59	5.25211	16	2072.91
Dalbergia violacea	0.59	5.34761	12.9	742.82
Connarus fulvus	0.5	5.41127	14	960.3
Palicourea rigida	0.43	5.41127	17	1429
Byrsonima coccolobifolia	0.59	5.41127	22.6	792.43
Piptocarpha rotundifolia	0.42	5.50676	19.75	1464.55
Byrsonima verbascifolia	0.48	5.63408	18.5	3606.5
Dalbergia violacea	0.59	5.63408	27.1	3118.15
Pterodon pubescens	0.73	5.72958	30	4439
Palicourea rigida	0.43	5.88873	15.4	1320
Byrsonima coccolobifolia	0.59	5.88873	26	2356.51
Connarus fulvus	0.5	5.88873	27	1281.6
Piptocarpha rotundifolia	0.42	5.92056	13.56	1541.67
Piptocarpha rotundifolia	0.42	5.98423	14.4	1302.11
Palicourea rigida	0.43	6.04789	18.2	1596
Byrsonima coccolobifolia	0.59	6.04789	20	2112.84
Qualea grandiflora	0.69	6.20704	17	3222.8
Byrsonima coccolobifolia	0.59	6.20704	19.5	1893.65
Byrsonima coccolobifolia	0.59	6.20704	20.2	1548.26
Byrsonima coccolobifolia	0.59	6.3662	14	2128.01
Palicourea rigida	0.43	6.3662	17.5	2123
Byrsonima coccolobifolia	0.59	6.3662	22.6	2615.02
Byrsonima verbascifolia	0.48	6.3662	24	3616.8
Pterodon pubescens	0.73	6.3662	28	4297.5
Dalbergia violacea	0.59	6.49352	20.8	5539.98
Connarus fulvus	0.5	6.52535	18	1209
Connarus fulvus	0.5	6.68451	18	1907.9
Byrsonima verbascifolia	0.48	6.84366	17	3679.5
Piptocarpha rotundifolia	0.42	6.87549	21.3	2415.06
Pterodon pubescens	0.73	7.00282	27	3807.8
Dalbergia violacea	0.59	7.06648	37.9	4558.57
Qualea grandiflora	0.69	7.16197	17	4804
Palicourea rigida	0.43	7.16197	24.7	4248
Byrsonima coccolobifolia	0.59	7.63944	22.5	3343.58
Byrsonima verbascifolia	0.48	7.63944	29.3	4339.3
Dalbergia violacea	0.59	7.76676	30.5	4733.98
Connarus fulvus	0.5	7.79859	23	4074
Qualea grandiflora	0.69	7.95775	17	3803
Palicourea rigida	0.43	7.95775	21.8	6114
Connarus fulvus	0.5	7.95775	23	4521.2
Qualea grandiflora	0.69	8.1169	24	5593.6
Connarus fulvus	0.5	8.1169	26	2420.9
Piptocarpha rotundifolia	0.42	8.6262	24.6	5865.48
Byrsonima verbascifolia	0.48	8.91268	21	9398.9
Qualea grandiflora	0.69	8.91268	32	4733.5
Connarus fulvus	0.5	9.07183	25	3706.6
Connarus fulvus	0.5	9.07183	32	5085
Dalbergia violacea	0.59	9.13549	36.3	12020
Pterodon pubescens	0.73	9.5493	43	17303.1
Connarus fulvus	0.5	9.70845	26	3805
Palicourea rigida	0.43	9.86761	11.9	2680
Dalbergia violacea	0.59	10.0268	38	12645.4
Qualea grandiflora	0.69	10.1859	35	11320.3
Connarus fulvus	0.5	10.1859	46	9590
Byrsonima verbascifolia	0.48	10.3132	26.5	15183.5
Qualea grandiflora	0.69	10.6634	34	13162.7
Byrsonima verbascifolia	0.48	10.6634	34	24554.8
Dalbergia violacea	0.59	10.8862	36	17681.1
Byrsonima verbascifolia	0.48	11.0772	32	16021.7
Dalbergia violacea	0.59	11.2363	36.2	6656.16
Dalbergia violacea	0.59	11.2363	43	25195.2
Qualea grandiflora	0.69	11.4592	37	11685.5
Connarus fulvus	0.5	11.7775	45	16716.3
Qualea grandiflora	0.69	13.5282	39	50480.5
Byrsonima verbascifolia	0.48	14.3239	39	26810.4
Dalbergia violacea	0.59	14.3876	47.8	30415.6
Dalbergia violacea	0.59	14.7377	40.5	35236
Qualea grandiflora	0.69	16.5521	40	22333.2
Palicourea rigida	0.43	17.507	15.5	8281
