# Supplementary material for: Optimizing biomass estimates of savanna woodland at different spatial scales in the Brazilian Cerrado: Re-evaluating allometric equations and environmental influences
Source: PLoS One. 2018 Aug 1;13(8):e0196742. doi: 10.1371/journal.pone.0196742 (PMC6070178; doi:10.1371/journal.pone.0196742)
Supplement: S2 Table — (XLSX) [file pone.0196742.s002.xlsx]

## Sheet: Plan1
diameter at 0.30 m (cm)	tree height (m)	tree aboveground biomass (g)
2.5	1	174.32
2.5	1.5	374.32
3	1.3	541.21
3	1.3	867.19
3	3.4	1029.68
3.5	1.4	261.9
3.5	2.5	1115.32
3.5	2.5	1617.68
4	1.5	533.12
4	2.6	1637
4	3.3	3540.64
4.5	1.1	316.44
4.5	1.3	788.76
4.5	2.4	1146.85
4.5	2.7	1664.82
4.5	2.9	2216.48
5	1.8	1280.09
5	2.2	1326.43
5	2.25	1318.8
5.5	1.9	2723.61
6	1.4	2459.61
6	1.9	1830.36
6	2.4	1351.49
6.5	2.65	3319.44
7.5	2.8	3983.58
7.5	3.1	3296.66
7.5	3.5	4658.52
7.5	4.9	8720.54
8	1.5	5288.79
8	2.15	9391.68
8	4.1	8699.67
8.5	2.4	3119.08
8.5	2.5	5199.15
8.5	3.5	7984.37
9	3.26	19032.2
9	4.7	8080.99
10	3.2	6733.45
10	4.67	20752.6
10.5	3.25	7912.19
11	3.7	16173.7
11	3.8	7389.4
11	3.9	19960.8
12.5	4.1	15985.7
12.5	5.3	39070.8
13	3.45	18085.1
13.5	4.7	21602
14	4.05	12114.2
14	5.9	28652
15	4.3	16546
15	5.6	33003.1
16	6	33121.1
16	3.8	18832.8
16.5	4	20526.2
17	4.1	31552.6
17.5	4.3	32800.8
18	4.2	47850.6
19	4.8	54500.9
20.5	5.1	80650.8
24	5.7	95524.5
25	6.7	125692
