# Supplementary material for: Optimizing biomass estimates of savanna woodland at different spatial scales in the Brazilian Cerrado: Re-evaluating allometric equations and environmental influences
Source: PLoS One. 2018 Aug 1;13(8):e0196742. doi: 10.1371/journal.pone.0196742 (PMC6070178; doi:10.1371/journal.pone.0196742)
Supplement: S3 Table — (XLSX) [file pone.0196742.s003.xlsx]

## Sheet: S3 
Site Number	Location name	State	Ecoregion	Longitude (decimal)	Latitude (decimal)	Tree Density (ind ha-1)	Basal_area (m2 ha-1)	Biomass (ton ha-1)	BiomassInferior 95% CIL (ton ha-1)	BiomassSuperior 95% CIL (ton ha-1)	Inventory date	Reference
1	Planaltina_DF	DF	PLANALTO CENTRAL	-47.6169	-15.1803	972.222	2.99902	4.77318	3.41799	6.12838	2012-09-01	Jacobson (unpublished)
2	Curu_MG	MG	PARACATU	-44.0109	-17.931	89.2	2.913	6.31384	4.2324	8.39528	2009-02-01	Haidar (unpublished)
3	Pirenópolis	GO	PLANALTO CENTRAL	-48.8286	-15.7978	611.667	4.92084	7.42416	5.67763	9.17068	2009-06-01	[1,2]
4	Chapada Pratinha - Patrocínio	MG	SAO FRANCISCO VELHAS	-46.6133	-19.1814	934	5.51236	8.80024	5.49764	12.1028	1988	[3]
5	Vead Ceralt Alt Alto Paraíso	GO	PLANALTO CENTRAL	-47.4132	-14.0553	595	4.88161	9.61727	4.57774	14.6568	1989	[4]
6	Chapada Pratinha - Parque Nacional de Brasília	DF	PLANALTO CENTRAL	-47.9417	-17.6833	893	7.56033	10.3805	7.37677	13.3842	1988-1989	[3]
7	Superfície Erodida de Cuiabá - APA das Cabeceiras do Rio Cuiabá – Rosário Oeste – MT	MT	PARANA GUIMARAES	-55.6417	-14.825	894	5.78681	10.4021	6.96956	13.8347	2003-12-01	[5]
8	Parque Nacional Chapada dos Veadeiros	GO	PLANALTO CENTRAL	-47.7809	-14.1536	966	7.10797	11.3577	7.42704	15.2883	2010	[6]
9	Espigão do São Fancisco - Correntina	BA	CHAPADAO DO SAO FRANCISCO	-45.3931	-13.5237	648	5.69014	11.7668	8.53647	14.9971	1989	[7]
10	Chapada Pratinha - Paracatu	MG	VAO DO PARANA	-46.9333	-15.1667	625	5.51414	11.9741	9.77788	14.1704	1988	[3]
11	Espigão do São Fancisco - Roda Velha, São Desidério	BA	CHAPADAO DO SAO FRANCISCO	-45.6852	-12.6801	744	5.81381	12.5186	6.37007	18.6672	1989	[7]
12	Caldas Novas	GO	PLANALTO CENTRAL	-48.6853	-17.7593	1658	10.0787	12.9368	10.8096	15.0641	2010-03-01	[1,2]
13	Alto Paraiso	GO	PLANALTO CENTRAL	-47.4502	-14.0401	845	7.03521	13.056	8.20101	17.9109	2010	[6]
14	Fazenda jatobá - Posse-BA	BA	CHAPADAO DO SAO FRANCISCO	-45.375	-13.9583	1014.62	7.66608	14.1682	11.1781	17.1584	2005	[8]
15	Complexo Xavantina - Água Boa MT	MT	PARECIS	-52.0898	-14.0443	948	7.56271	14.4241	10.823	18.0253	1993-1995	[9]
16	Centro_Rio Sono	TO	CHAPADAO DO SAO FRANCISCO	-46.5739	-10.5988	992	8.58533	14.6267	9.10764	20.1458	2008-09-01	[10]
17	Veadeiros Serra da Mesa	GO	PLANALTO CENTRAL	-48.3158	-13.7914	896	7.93067	14.679	10.1756	19.1824	1992	[4]
18	Chapada Pratinha - APA GAMA	DF	PLANALTO CENTRAL	-47.9	-15.925	1302.73	9.96335	14.7739	12.2022	17.3457	1988	[3]
19	Vedaeiros Vila Proprício -GO	GO	PLANALTO CENTRAL	-48.8058	-15.3684	882	7.72647	14.8626	11.2696	18.4556	1995	[4]
20	Correntina	BA	CHAPADAO DO SAO FRANCISCO	-45.4002	-13.5236	851	7.44024	15.2145	9.48821	20.9408	2010	[6]
21	Nazário	GO	PLANALTO CENTRAL	-49.7848	-16.6249	1184	9.6429	15.7504	13.0653	18.4356	2009-05-01	[1,2]
22	Cavalcante	GO	ARAGUAIA TOCANTINS	-47.4143	-13.7496	1374	9.00476	16.673	12.061	21.285	Mar/Apr- 2008	[1,2]
23	São Desidério	BA	CHAPADAO DO SAO FRANCISCO	-45.5113	-12.6203	635.556	6.83826	16.6869	5.68517	27.6886	2010	[6]
24	Espigão do São Fancisco - PNGSV	MG	CHAPADAO DO SAO FRANCISCO	-45.8762	-15.2606	778	8.46978	16.8882	10.5932	23.1832	1989	[7]
25	Complexo Xavantina - Nova Xavantina - MT	MT	PARANA GUIMARAES	-52.2769	-15.2154	1167	10.1073	17.3992	13.0512	21.7473	1993-1995	[11]
26	Cristalina	GO	PLANALTO CENTRAL	-47.6914	-16.7326	1301	10.3749	18.4332	13.4465	23.42	Sep/Oct-2008	[1,2]
27	Cerrado da FAL -DF	DF	PLANALTO CENTRAL	-47.9417	-15.9583	1109.05	9.189	18.4544	15.2102	21.6986	May/Jun-2012	[12]
28	Silvânia	BA	PLANALTO CENTRAL	-48.6275	-16.6945	1376.67	10.6239	18.4586	12.6557	24.2615	2010	[6]
29	Grande Cuiabá -Várzea Grande/Cuiabá - MT	MT	DEPRESSAO CUIABANA	-56.225	-15.3333	977	8.55845	18.8376	14.3685	23.3067	2003-12-01	[5]
30	APA Estadual da Chapada dos Guimarães - Chapada dos Guimarães -MT	MT	PARANA GUIMARAES	-55.375	-15.2333	1152	9.29585	18.8711	11.5585	26.1838	1993-1999	[5]
31	Complexo Xavantina - Canarana MT	MT	PARECIS	-52.4014	-13.5372	1245	9.32086	18.9697	16.0406	21.8989	1993-1995	[13]
32	Cont_GO	GO	CHAPADAO DO SAO FRANCISCO	-46.2755	-13.3644	692.955	9.22912	18.9876	16.4678	21.5075	2008-11-01	Haidar (unpublished)
33	Sul_Palma	TO	VAO DO PARANA	-46.3395	-12.6995	1179	12.1633	19.0073	10.878	27.1366	2008-08-01	[10]
34	Chapada Pratinha - ESECAE	DF	PARACATU	-47.575	-15.55	1297	10.0257	19.1815	15.0044	23.3587	1988	[3]
35	Veadeiros PNCV-GO	GO	PLANALTO CENTRAL	-47.711	-14.1062	1120	9.05085	19.4405	13.5142	25.3668	1989	[4]
36	Chapada Pratinha - Silvânia	GO	PLANALTO CENTRAL	-48.6333	-16.6667	1287	10.6793	20.3175	16.5224	24.1125	1989	[14]
37	Jaraguá	GO	PLANALTO CENTRAL	-49.3329	-15.7985	1913	13.423	20.7515	18.0122	23.4908	2009-04-01	[1,2]
38	Sul_Manuel Alves de Natividade	TO	ARAGUAIA TOCANTINS	-47.6975	-11.4304	776	9.05567	20.7705	15.17	26.3711	2008-08-01	[10]
39	Espigão do São Fancisco - Formosa do Rio Preto -BA	BA	DEPRESSAO DO PARNAGUA	-45.4493	-11.1593	651	6.96786	20.782	4.72208	36.8419	1989	[7]
40	NOXA-CT3	MT	PARANA GUIMARAES	-52.4729	-14.8618	1725	11.6905	21.6329	17.5011	25.7648	2014-01-01	Lenza (unpublished)
41	Sul_Tocantins	TO	PLANALTO CENTRAL	-48.5337	-13.0011	897	11.4982	21.6859	13.5745	29.7973	2013-09-01	[10]
42	Veadeiros Serra Negra	GO	PLANALTO CENTRAL	-48.3263	-14.0422	896	9.34889	22.5337	18.7471	26.3204	1992	[4]
43	Reca_GO	GO	CHAPADAO DO SAO FRANCISCO	-46.2819	-13.6393	906.216	10.344	22.7673	18.6803	26.8543	2008-09-01	Haidar (unpublished)
44	Sant_MG	MG	PARACATU	-45.5167	-16.6258	1365.19	11.1149	22.9084	18.9785	26.8382	2008-09-01	Haidar (unpublished)
45	Alto Paraíso	GO	PLANALTO CENTRAL	-47.7205	-14.1393	2054	13.9589	23.4501	19.4167	27.4835	2013-09-01	[15]
46	PN de Sete Cidades - PI PN de Sete Cidades - PI Cerrado sobre Neossolo Quartzarênico	PI	unidentified	-41.7146	-4.09991	909.091	8.66718	24.0615	14.9923	33.1308	2007	[16]
47	Vale do Paranã - Iaciara	GO	VAO DO PARANA	-46.4177	-14.0733	930	10.2138	24.1185	19.3671	28.8699	1995-2000	[5]
48	Centro_Bananal	TO	unidentified	-49.1517	-8.78292	1326	13.0045	24.1732	18.0596	30.2868	2008-10-01	[10]
49	Norte_Piranhas	TO	BICO DO PAPAGAIO	-47.9725	-6.16377	695	9.59148	24.1981	21.0825	27.3138	2008-08-01	[10]
50	Vale do Paranã Campos Belos/São Domingos/Terra Ronca	GO	VAO DO PARANA	-46.4634	-13.2679	1123	11.3062	25.1823	17.9181	32.4465	1995-2000	[5]
51	Sul_Santo Antônio	TO	ARAGUAIA TOCANTINS	-48.6163	-12.5781	1138	15.3375	25.7884	19.1851	32.3916	2013-08-01	[10]
52	RICA-CT	MT	unidentified	-51.7655	-12.834	1836	14.901	27.2188	22.0369	32.4007	2013-09-01	Lenza (unpublished).
53	Pres_MA	MA	BICO DO PAPAGAIO	-46.7487	-6.07145	689	9.62142	27.465	19.9806	34.9494	2008-08-01	Haidar (unpublished)
54	Vale do Paranã Damianópolis/Mambaí	GO	CHAPADAO DO SAO FRANCISCO	-46.1649	-14.5243	833	11.2476	27.867	20.7536	34.9804	1995-2000	[5]
55	Lago_GO	GO	BANANAL	-51.0329	-14.805	1275	11.2663	28.7625	23.8627	33.6624	2009-03-01	Haidar (unpublished)
56	Vale do Paranã - Alvorada do Norte	GO	VAO DO PARANA	-46.5385	-14.461	890	10.8468	29.3662	21.7341	36.9983	1995-2000	[5]
57	Mara rosa	GO	PLANALTO CENTRAL	-49.0005	-14.0292	1352	13.2413	30.7176	22.824	38.6111	2008-07-01	[1,2]
58	Graj_MA	MA	unidentified	-43.3469	-3.16028	700	11.5765	31.3233	22.1112	40.5354	2009-02-01	Haidar (unpublished)
59	Sul_Santa Teresa	TO	ARAGUAIA TOCANTINS	-48.0117	-12.1783	1195	15.7283	31.4155	26.4568	36.3742	2008-08-01	[10]
60	Piranhas	MT	PARANA GUIMARAES	-51.8961	-16.4564	1078	13.0378	31.5246	28.1654	34.8838	2009-08-01	[1,2]
61	Centro_Lajeado	TO	BANANAL	-48.8382	-9.32206	1501	16.1488	32.109	22.9104	41.3077	2008-09-01	[10]
62	Sul_Javaés	TO	ARAGUAIA TOCANTINS	-49.9009	-12.577	1582	16.7003	32.4881	26.4261	38.5501	2008-08-01	[10]
63	NOXA-CT2	MT	PARANA GUIMARAES	-52.7803	-14.8433	1644	13.7143	32.5968	26.6793	38.5143	2014-10-01	Lenza (unpublished)
64	Norte_Corda	TO	unidentified	-48.0117	-6.91348	645	11.4853	33.0757	24.9363	41.215	2009-02-01	[10]
65	Sul_São Valério	TO	ARAGUAIA TOCANTINS	-48.9674	-11.5854	1460	19.8269	33.8859	20.1695	47.6022	2013-08-01	[10]
66	Norte_Araguaia	TO	unidentified	-48.11	-5.74875	879	12.7342	33.9499	23.0659	44.834	2009-02-01	[10]
67	Arraial - PI, Cerrado sobre Neossolo Quartzarênico	PI	ALTO PARNAIBA	-42.4919	-6.52062	874	12.1574	34.2246	26.168	42.2811	2006	[17]
68	Norte_Tocantins	TO	ARAGUAIA TOCANTINS	-47.9425	-7.81356	816	12.6103	34.9102	24.542	45.2783	2008-08-01	[10]
69	Centro_Crixás	TO	unidentified	-48.7934	-11.0271	1487	16.7606	35.2449	22.7472	47.7425	2008-09-01	[10]
70	Centro_Ribeirão dos Mangues	TO	unidentified	-48.8143	-10.4356	1773	17.7773	36.0953	27.4196	44.7711	2008-09-01	[10]
71	Centro_Balsas	TO	ARAGUAIA TOCANTINS	-47.6955	-10.4659	1628	16.9815	37.001	27.3179	46.6841	2008-11-01	[10]
72	NOXA-CT1	MT	PARANA GUIMARAES	-52.65	-15.0373	1532	16.5928	37.054	31.0811	43.027	2014-07-01	Lenza (unpublished)
73	Centro_Pium	TO	ARAGUAIA TOCANTINS	-49.4502	-10.7155	1494	15.9214	39.1955	30.1597	48.2313	2008-09-01	[10]
74	Mineiros_Serranópolis	GO	PLANALTO CENTRAL	-47.7205	-14.1393	3456	20.9914	39.517	33.8104	45.2236	2009-10-01	[1,2]
75	Juss_GO	GO	ARAGUAIA TOCANTINS	-50.9721	-16.0112	1244	17.4869	42.083	31.0332	53.1328	2009-03-01	Haidar (unpublished)
76	Centro_Manoel Alves Pequeno	TO	ARAGUAIA TOCANTINS	-47.579	-8.72227	1143	15.1808	47.1022	24.2656	69.9389	2008-10-01	[10]
77	Centro_Manoel Alves Grande	TO	ALTO PARNAIBA	-46.8401	-8.08333	1110	17.6148	50.2206	34.4504	65.9908	2008-09-01	[10]
References
1. Mews HA, Pinto JRR, Eisenlohr PV, Lenza E. Does size matter? Conservation implications of differing woody population sizes with equivalent occurrence and diversity of species for threatened savanna habitats. Biodivers Conserv. 2014;23:1119.
2. Mews HA, Pinto JRR, Eisenlohr PV, Lenza E. No evidence of intrinsic spatial processes driving Neotropical savanna vegetation on different substrates. Biotropica. 2016;48: 433-442.
3. Felfili JM, Silva Júnior MC. A comparative study of cerrado (sensu stricto) vegetation in Central Brazil. J Trop Ecol. 1993; 9(3):277-289. doi: 10.1017/S0266467400007306.
4. Felfili JM, Silva Júnior MC, Sevilha AC, Fagg CW, Walter BMT, Nogueira PE, Rezende AV. Diversity, floristic and structural patterns of cerrado vegetation in Central Brazil. Plant Ecol. 2004; 175:p. 37-46.
5. Felfili, MC. 2008. Proposição de critérios florísticos, estruturais e de produção para o manejo do cerrado sensu stricto do Brasil Central. Tese de Doutorado Universidade de Brasília.133p.
6. Miranda, SC, Bustamante M, Palace M, Hagen S, Keller M, Ferreira LG. Regional Variations in Biomass Distribution in Brazilian Savanna Woodland. Biotropica. 2014; 46:125-138. doi:10.1111/btp.12095
7. Felfili JM, Silva Júnior MC, editors. Biogeografia do bioma Cerrado: estudo fitofisionômico na Chapada do Espigão Mestre do São Francisco, Edition: 1, Chapter: Análise florística da Chapada do Espigão Mestre do São Francisco. Brasilia: Faculdade de Tecnologia, Departamento de Engenharia Florestal; 2001	Felfili JM, Silva Júnior MC, editors. Biogeografia do bioma Cerrado: estudo fitofisionômico na Chapada do Espigão Mestre do São Francisco, Edition: 1, Chapter: Análise florística da Chapada do Espigão Mestre do São Francisco. Brasilia: Faculdade de Tecnologia, Departamento de Engenharia Florestal; 2001	Felfili JM, Silva Júnior MC, editors. Biogeografia do bioma Cerrado: estudo fitofisionômico na Chapada do Espigão Mestre do São Francisco, Edition: 1, Chapter: Análise florística da Chapada do Espigão Mestre do São Francisco. Brasilia: Faculdade de Tecnologia, Departamento de Engenharia Florestal; 2001	Felfili JM, Silva Júnior MC, editors. Biogeografia do bioma Cerrado: estudo fitofisionômico na Chapada do Espigão Mestre do São Francisco, Edition: 1, Chapter: Análise florística da Chapada do Espigão Mestre do São Francisco. Brasilia: Faculdade de Tecnologia, Departamento de Engenharia Florestal; 2001	Felfili JM, Silva Júnior MC, editors. Biogeografia do bioma Cerrado: estudo fitofisionômico na Chapada do Espigão Mestre do São Francisco, Edition: 1, Chapter: Análise florística da Chapada do Espigão Mestre do São Francisco. Brasilia: Faculdade de Tecnologia, Departamento de Engenharia Florestal; 2001	Felfili JM, Silva Júnior MC, editors. Biogeografia do bioma Cerrado: estudo fitofisionômico na Chapada do Espigão Mestre do São Francisco, Edition: 1, Chapter: Análise florística da Chapada do Espigão Mestre do São Francisco. Brasilia: Faculdade de Tecnologia, Departamento de Engenharia Florestal; 2001	Felfili JM, Silva Júnior MC, editors. Biogeografia do bioma Cerrado: estudo fitofisionômico na Chapada do Espigão Mestre do São Francisco, Edition: 1, Chapter: Análise florística da Chapada do Espigão Mestre do São Francisco. Brasilia: Faculdade de Tecnologia, Departamento de Engenharia Florestal; 2001	Felfili JM, Silva Júnior MC, editors. Biogeografia do bioma Cerrado: estudo fitofisionômico na Chapada do Espigão Mestre do São Francisco, Edition: 1, Chapter: Análise florística da Chapada do Espigão Mestre do São Francisco. Brasilia: Faculdade de Tecnologia, Departamento de Engenharia Florestal; 2001	Felfili JM, Silva Júnior MC, editors. Biogeografia do bioma Cerrado: estudo fitofisionômico na Chapada do Espigão Mestre do São Francisco, Edition: 1, Chapter: Análise florística da Chapada do Espigão Mestre do São Francisco. Brasilia: Faculdade de Tecnologia, Departamento de Engenharia Florestal; 2001			Felfili JM, Silva Júnior MC, editors. Biogeografia do bioma Cerrado: estudo fitofisionômico na Chapada do Espigão Mestre do São Francisco, Edition: 1, Chapter: Análise florística da Chapada do Espigão Mestre do São Francisco. Brasilia: Faculdade de Tecnologia, Departamento de Engenharia Florestal; 2001	Felfili JM, Silva Júnior MC, editors. Biogeografia do bioma Cerrado: estudo fitofisionômico na Chapada do Espigão Mestre do São Francisco, Edition: 1, Chapter: Análise florística da Chapada do Espigão Mestre do São Francisco. Brasilia: Faculdade de Tecnologia, Departamento de Engenharia Florestal; 2001	Felfili JM, Silva Júnior MC, editors. Biogeografia do bioma Cerrado: estudo fitofisionômico na Chapada do Espigão Mestre do São Francisco, Edition: 1, Chapter: Análise florística da Chapada do Espigão Mestre do São Francisco. Brasilia: Faculdade de Tecnologia, Departamento de Engenharia Florestal; 2001	Felfili JM, Silva Júnior MC, editors. Biogeografia do bioma Cerrado: estudo fitofisionômico na Chapada do Espigão Mestre do São Francisco, Edition: 1, Chapter: Análise florística da Chapada do Espigão Mestre do São Francisco. Brasilia: Faculdade de Tecnologia, Departamento de Engenharia Florestal; 2001	Felfili JM, Silva Júnior MC, editors. Biogeografia do bioma Cerrado: estudo fitofisionômico na Chapada do Espigão Mestre do São Francisco, Edition: 1, Chapter: Análise florística da Chapada do Espigão Mestre do São Francisco. Brasilia: Faculdade de Tecnologia, Departamento de Engenharia Florestal; 2001	Felfili JM, Silva Júnior MC, editors. Biogeografia do bioma Cerrado: estudo fitofisionômico na Chapada do Espigão Mestre do São Francisco, Edition: 1, Chapter: Análise florística da Chapada do Espigão Mestre do São Francisco. Brasilia: Faculdade de Tecnologia, Departamento de Engenharia Florestal; 2001	Felfili JM, Silva Júnior MC, editors. Biogeografia do bioma Cerrado: estudo fitofisionômico na Chapada do Espigão Mestre do São Francisco, Edition: 1, Chapter: Análise florística da Chapada do Espigão Mestre do São Francisco. Brasilia: Faculdade de Tecnologia, Departamento de Engenharia Florestal; 2001	Felfili JM, Silva Júnior MC, editors. Biogeografia do bioma Cerrado: estudo fitofisionômico na Chapada do Espigão Mestre do São Francisco, Edition: 1, Chapter: Análise florística da Chapada do Espigão Mestre do São Francisco. Brasilia: Faculdade de Tecnologia, Departamento de Engenharia Florestal; 2001	Felfili JM, Silva Júnior MC, editors. Biogeografia do bioma Cerrado: estudo fitofisionômico na Chapada do Espigão Mestre do São Francisco, Edition: 1, Chapter: Análise florística da Chapada do Espigão Mestre do São Francisco. Brasilia: Faculdade de Tecnologia, Departamento de Engenharia Florestal; 2001	Felfili JM, Silva Júnior MC, editors. Biogeografia do bioma Cerrado: estudo fitofisionômico na Chapada do Espigão Mestre do São Francisco, Edition: 1, Chapter: Análise florística da Chapada do Espigão Mestre do São Francisco. Brasilia: Faculdade de Tecnologia, Departamento de Engenharia Florestal; 2001	Felfili JM, Silva Júnior MC, editors. Biogeografia do bioma Cerrado: estudo fitofisionômico na Chapada do Espigão Mestre do São Francisco, Edition: 1, Chapter: Análise florística da Chapada do Espigão Mestre do São Francisco. Brasilia: Faculdade de Tecnologia, Departamento de Engenharia Florestal; 2001	Felfili JM, Silva Júnior MC, editors. Biogeografia do bioma Cerrado: estudo fitofisionômico na Chapada do Espigão Mestre do São Francisco, Edition: 1, Chapter: Análise florística da Chapada do Espigão Mestre do São Francisco. Brasilia: Faculdade de Tecnologia, Departamento de Engenharia Florestal; 2001	Felfili JM, Silva Júnior MC, editors. Biogeografia do bioma Cerrado: estudo fitofisionômico na Chapada do Espigão Mestre do São Francisco, Edition: 1, Chapter: Análise florística da Chapada do Espigão Mestre do São Francisco. Brasilia: Faculdade de Tecnologia, Departamento de Engenharia Florestal; 2001	Felfili JM, Silva Júnior MC, editors. Biogeografia do bioma Cerrado: estudo fitofisionômico na Chapada do Espigão Mestre do São Francisco, Edition: 1, Chapter: Análise florística da Chapada do Espigão Mestre do São Francisco. Brasilia: Faculdade de Tecnologia, Departamento de Engenharia Florestal; 2001	Felfili JM, Silva Júnior MC, editors. Biogeografia do bioma Cerrado: estudo fitofisionômico na Chapada do Espigão Mestre do São Francisco, Edition: 1, Chapter: Análise florística da Chapada do Espigão Mestre do São Francisco. Brasilia: Faculdade de Tecnologia, Departamento de Engenharia Florestal; 2001	Felfili JM, Silva Júnior MC, editors. Biogeografia do bioma Cerrado: estudo fitofisionômico na Chapada do Espigão Mestre do São Francisco, Edition: 1, Chapter: Análise florística da Chapada do Espigão Mestre do São Francisco. Brasilia: Faculdade de Tecnologia, Departamento de Engenharia Florestal; 2001	Felfili JM, Silva Júnior MC, editors. Biogeografia do bioma Cerrado: estudo fitofisionômico na Chapada do Espigão Mestre do São Francisco, Edition: 1, Chapter: Análise florística da Chapada do Espigão Mestre do São Francisco. Brasilia: Faculdade de Tecnologia, Departamento de Engenharia Florestal; 2001	Felfili JM, Silva Júnior MC, editors. Biogeografia do bioma Cerrado: estudo fitofisionômico na Chapada do Espigão Mestre do São Francisco, Edition: 1, Chapter: Análise florística da Chapada do Espigão Mestre do São Francisco. Brasilia: Faculdade de Tecnologia, Departamento de Engenharia Florestal; 2001	Felfili JM, Silva Júnior MC, editors. Biogeografia do bioma Cerrado: estudo fitofisionômico na Chapada do Espigão Mestre do São Francisco, Edition: 1, Chapter: Análise florística da Chapada do Espigão Mestre do São Francisco. Brasilia: Faculdade de Tecnologia, Departamento de Engenharia Florestal; 2001	Felfili JM, Silva Júnior MC, editors. Biogeografia do bioma Cerrado: estudo fitofisionômico na Chapada do Espigão Mestre do São Francisco, Edition: 1, Chapter: Análise florística da Chapada do Espigão Mestre do São Francisco. Brasilia: Faculdade de Tecnologia, Departamento de Engenharia Florestal; 2001	Felfili JM, Silva Júnior MC, editors. Biogeografia do bioma Cerrado: estudo fitofisionômico na Chapada do Espigão Mestre do São Francisco, Edition: 1, Chapter: Análise florística da Chapada do Espigão Mestre do São Francisco. Brasilia: Faculdade de Tecnologia, Departamento de Engenharia Florestal; 2001	Felfili JM, Silva Júnior MC, editors. Biogeografia do bioma Cerrado: estudo fitofisionômico na Chapada do Espigão Mestre do São Francisco, Edition: 1, Chapter: Análise florística da Chapada do Espigão Mestre do São Francisco. Brasilia: Faculdade de Tecnologia, Departamento de Engenharia Florestal; 2001	Felfili JM, Silva Júnior MC, editors. Biogeografia do bioma Cerrado: estudo fitofisionômico na Chapada do Espigão Mestre do São Francisco, Edition: 1, Chapter: Análise florística da Chapada do Espigão Mestre do São Francisco. Brasilia: Faculdade de Tecnologia, Departamento de Engenharia Florestal; 2001	Felfili JM, Silva Júnior MC, editors. Biogeografia do bioma Cerrado: estudo fitofisionômico na Chapada do Espigão Mestre do São Francisco, Edition: 1, Chapter: Análise florística da Chapada do Espigão Mestre do São Francisco. Brasilia: Faculdade de Tecnologia, Departamento de Engenharia Florestal; 2001	Felfili JM, Silva Júnior MC, editors. Biogeografia do bioma Cerrado: estudo fitofisionômico na Chapada do Espigão Mestre do São Francisco, Edition: 1, Chapter: Análise florística da Chapada do Espigão Mestre do São Francisco. Brasilia: Faculdade de Tecnologia, Departamento de Engenharia Florestal; 2001	Felfili JM, Silva Júnior MC, editors. Biogeografia do bioma Cerrado: estudo fitofisionômico na Chapada do Espigão Mestre do São Francisco, Edition: 1, Chapter: Análise florística da Chapada do Espigão Mestre do São Francisco. Brasilia: Faculdade de Tecnologia, Departamento de Engenharia Florestal; 2001	Felfili JM, Silva Júnior MC, editors. Biogeografia do bioma Cerrado: estudo fitofisionômico na Chapada do Espigão Mestre do São Francisco, Edition: 1, Chapter: Análise florística da Chapada do Espigão Mestre do São Francisco. Brasilia: Faculdade de Tecnologia, Departamento de Engenharia Florestal; 2001	Felfili JM, Silva Júnior MC, editors. Biogeografia do bioma Cerrado: estudo fitofisionômico na Chapada do Espigão Mestre do São Francisco, Edition: 1, Chapter: Análise florística da Chapada do Espigão Mestre do São Francisco. Brasilia: Faculdade de Tecnologia, Departamento de Engenharia Florestal; 2001	Felfili JM, Silva Júnior MC, editors. Biogeografia do bioma Cerrado: estudo fitofisionômico na Chapada do Espigão Mestre do São Francisco, Edition: 1, Chapter: Análise florística da Chapada do Espigão Mestre do São Francisco. Brasilia: Faculdade de Tecnologia, Departamento de Engenharia Florestal; 2001	Felfili JM, Silva Júnior MC, editors. Biogeografia do bioma Cerrado: estudo fitofisionômico na Chapada do Espigão Mestre do São Francisco, Edition: 1, Chapter: Análise florística da Chapada do Espigão Mestre do São Francisco. Brasilia: Faculdade de Tecnologia, Departamento de Engenharia Florestal; 2001	Felfili JM, Silva Júnior MC, editors. Biogeografia do bioma Cerrado: estudo fitofisionômico na Chapada do Espigão Mestre do São Francisco, Edition: 1, Chapter: Análise florística da Chapada do Espigão Mestre do São Francisco. Brasilia: Faculdade de Tecnologia, Departamento de Engenharia Florestal; 2001	Felfili JM, Silva Júnior MC, editors. Biogeografia do bioma Cerrado: estudo fitofisionômico na Chapada do Espigão Mestre do São Francisco, Edition: 1, Chapter: Análise florística da Chapada do Espigão Mestre do São Francisco. Brasilia: Faculdade de Tecnologia, Departamento de Engenharia Florestal; 2001	Felfili JM, Silva Júnior MC, editors. Biogeografia do bioma Cerrado: estudo fitofisionômico na Chapada do Espigão Mestre do São Francisco, Edition: 1, Chapter: Análise florística da Chapada do Espigão Mestre do São Francisco. Brasilia: Faculdade de Tecnologia, Departamento de Engenharia Florestal; 2001	Felfili JM, Silva Júnior MC, editors. Biogeografia do bioma Cerrado: estudo fitofisionômico na Chapada do Espigão Mestre do São Francisco, Edition: 1, Chapter: Análise florística da Chapada do Espigão Mestre do São Francisco. Brasilia: Faculdade de Tecnologia, Departamento de Engenharia Florestal; 2001	Felfili JM, Silva Júnior MC, editors. Biogeografia do bioma Cerrado: estudo fitofisionômico na Chapada do Espigão Mestre do São Francisco, Edition: 1, Chapter: Análise florística da Chapada do Espigão Mestre do São Francisco. Brasilia: Faculdade de Tecnologia, Departamento de Engenharia Florestal; 2001	Felfili JM, Silva Júnior MC, editors. Biogeografia do bioma Cerrado: estudo fitofisionômico na Chapada do Espigão Mestre do São Francisco, Edition: 1, Chapter: Análise florística da Chapada do Espigão Mestre do São Francisco. Brasilia: Faculdade de Tecnologia, Departamento de Engenharia Florestal; 2001	Felfili JM, Silva Júnior MC, editors. Biogeografia do bioma Cerrado: estudo fitofisionômico na Chapada do Espigão Mestre do São Francisco, Edition: 1, Chapter: Análise florística da Chapada do Espigão Mestre do São Francisco. Brasilia: Faculdade de Tecnologia, Departamento de Engenharia Florestal; 2001	Felfili JM, Silva Júnior MC, editors. Biogeografia do bioma Cerrado: estudo fitofisionômico na Chapada do Espigão Mestre do São Francisco, Edition: 1, Chapter: Análise florística da Chapada do Espigão Mestre do São Francisco. Brasilia: Faculdade de Tecnologia, Departamento de Engenharia Florestal; 2001	Felfili JM, Silva Júnior MC, editors. Biogeografia do bioma Cerrado: estudo fitofisionômico na Chapada do Espigão Mestre do São Francisco, Edition: 1, Chapter: Análise florística da Chapada do Espigão Mestre do São Francisco. Brasilia: Faculdade de Tecnologia, Departamento de Engenharia Florestal; 2001
8. Roitman I, Felfili, JM, Rezende AV. Tree dynamics of a fire-protected cerrado sensu strictosurrounded by forest plantations, over a 13-year period (1991–2004) in Bahia, Brazil. Plant Ecol . 2008;197:255-267.	Roitman I, Felfili, JM, Rezende AV. Tree dynamics of a fire-protected cerrado sensu strictosurrounded by forest plantations, over a 13-year period (1991–2004) in Bahia, Brazil. Plant Ecol . 2008;197:255-267.	Roitman I, Felfili, JM, Rezende AV. Tree dynamics of a fire-protected cerrado sensu strictosurrounded by forest plantations, over a 13-year period (1991–2004) in Bahia, Brazil. Plant Ecol . 2008;197:255-267.	Roitman I, Felfili, JM, Rezende AV. Tree dynamics of a fire-protected cerrado sensu strictosurrounded by forest plantations, over a 13-year period (1991–2004) in Bahia, Brazil. Plant Ecol . 2008;197:255-267.	Roitman I, Felfili, JM, Rezende AV. Tree dynamics of a fire-protected cerrado sensu strictosurrounded by forest plantations, over a 13-year period (1991–2004) in Bahia, Brazil. Plant Ecol . 2008;197:255-267.	Roitman I, Felfili, JM, Rezende AV. Tree dynamics of a fire-protected cerrado sensu strictosurrounded by forest plantations, over a 13-year period (1991–2004) in Bahia, Brazil. Plant Ecol . 2008;197:255-267.	Roitman I, Felfili, JM, Rezende AV. Tree dynamics of a fire-protected cerrado sensu strictosurrounded by forest plantations, over a 13-year period (1991–2004) in Bahia, Brazil. Plant Ecol . 2008;197:255-267.	Roitman I, Felfili, JM, Rezende AV. Tree dynamics of a fire-protected cerrado sensu strictosurrounded by forest plantations, over a 13-year period (1991–2004) in Bahia, Brazil. Plant Ecol . 2008;197:255-267.	Roitman I, Felfili, JM, Rezende AV. Tree dynamics of a fire-protected cerrado sensu strictosurrounded by forest plantations, over a 13-year period (1991–2004) in Bahia, Brazil. Plant Ecol . 2008;197:255-267.			Roitman I, Felfili, JM, Rezende AV. Tree dynamics of a fire-protected cerrado sensu strictosurrounded by forest plantations, over a 13-year period (1991–2004) in Bahia, Brazil. Plant Ecol . 2008;197:255-267.	Roitman I, Felfili, JM, Rezende AV. Tree dynamics of a fire-protected cerrado sensu strictosurrounded by forest plantations, over a 13-year period (1991–2004) in Bahia, Brazil. Plant Ecol . 2008;197:255-267.	Roitman I, Felfili, JM, Rezende AV. Tree dynamics of a fire-protected cerrado sensu strictosurrounded by forest plantations, over a 13-year period (1991–2004) in Bahia, Brazil. Plant Ecol . 2008;197:255-267.	Roitman I, Felfili, JM, Rezende AV. Tree dynamics of a fire-protected cerrado sensu strictosurrounded by forest plantations, over a 13-year period (1991–2004) in Bahia, Brazil. Plant Ecol . 2008;197:255-267.	Roitman I, Felfili, JM, Rezende AV. Tree dynamics of a fire-protected cerrado sensu strictosurrounded by forest plantations, over a 13-year period (1991–2004) in Bahia, Brazil. Plant Ecol . 2008;197:255-267.	Roitman I, Felfili, JM, Rezende AV. Tree dynamics of a fire-protected cerrado sensu strictosurrounded by forest plantations, over a 13-year period (1991–2004) in Bahia, Brazil. Plant Ecol . 2008;197:255-267.	Roitman I, Felfili, JM, Rezende AV. Tree dynamics of a fire-protected cerrado sensu strictosurrounded by forest plantations, over a 13-year period (1991–2004) in Bahia, Brazil. Plant Ecol . 2008;197:255-267.	Roitman I, Felfili, JM, Rezende AV. Tree dynamics of a fire-protected cerrado sensu strictosurrounded by forest plantations, over a 13-year period (1991–2004) in Bahia, Brazil. Plant Ecol . 2008;197:255-267.	Roitman I, Felfili, JM, Rezende AV. Tree dynamics of a fire-protected cerrado sensu strictosurrounded by forest plantations, over a 13-year period (1991–2004) in Bahia, Brazil. Plant Ecol . 2008;197:255-267.	Roitman I, Felfili, JM, Rezende AV. Tree dynamics of a fire-protected cerrado sensu strictosurrounded by forest plantations, over a 13-year period (1991–2004) in Bahia, Brazil. Plant Ecol . 2008;197:255-267.	Roitman I, Felfili, JM, Rezende AV. Tree dynamics of a fire-protected cerrado sensu strictosurrounded by forest plantations, over a 13-year period (1991–2004) in Bahia, Brazil. Plant Ecol . 2008;197:255-267.	Roitman I, Felfili, JM, Rezende AV. Tree dynamics of a fire-protected cerrado sensu strictosurrounded by forest plantations, over a 13-year period (1991–2004) in Bahia, Brazil. Plant Ecol . 2008;197:255-267.	Roitman I, Felfili, JM, Rezende AV. Tree dynamics of a fire-protected cerrado sensu strictosurrounded by forest plantations, over a 13-year period (1991–2004) in Bahia, Brazil. Plant Ecol . 2008;197:255-267.	Roitman I, Felfili, JM, Rezende AV. Tree dynamics of a fire-protected cerrado sensu strictosurrounded by forest plantations, over a 13-year period (1991–2004) in Bahia, Brazil. Plant Ecol . 2008;197:255-267.	Roitman I, Felfili, JM, Rezende AV. Tree dynamics of a fire-protected cerrado sensu strictosurrounded by forest plantations, over a 13-year period (1991–2004) in Bahia, Brazil. Plant Ecol . 2008;197:255-267.	Roitman I, Felfili, JM, Rezende AV. Tree dynamics of a fire-protected cerrado sensu strictosurrounded by forest plantations, over a 13-year period (1991–2004) in Bahia, Brazil. Plant Ecol . 2008;197:255-267.	Roitman I, Felfili, JM, Rezende AV. Tree dynamics of a fire-protected cerrado sensu strictosurrounded by forest plantations, over a 13-year period (1991–2004) in Bahia, Brazil. Plant Ecol . 2008;197:255-267.	Roitman I, Felfili, JM, Rezende AV. Tree dynamics of a fire-protected cerrado sensu strictosurrounded by forest plantations, over a 13-year period (1991–2004) in Bahia, Brazil. Plant Ecol . 2008;197:255-267.	Roitman I, Felfili, JM, Rezende AV. Tree dynamics of a fire-protected cerrado sensu strictosurrounded by forest plantations, over a 13-year period (1991–2004) in Bahia, Brazil. Plant Ecol . 2008;197:255-267.	Roitman I, Felfili, JM, Rezende AV. Tree dynamics of a fire-protected cerrado sensu strictosurrounded by forest plantations, over a 13-year period (1991–2004) in Bahia, Brazil. Plant Ecol . 2008;197:255-267.	Roitman I, Felfili, JM, Rezende AV. Tree dynamics of a fire-protected cerrado sensu strictosurrounded by forest plantations, over a 13-year period (1991–2004) in Bahia, Brazil. Plant Ecol . 2008;197:255-267.	Roitman I, Felfili, JM, Rezende AV. Tree dynamics of a fire-protected cerrado sensu strictosurrounded by forest plantations, over a 13-year period (1991–2004) in Bahia, Brazil. Plant Ecol . 2008;197:255-267.	Roitman I, Felfili, JM, Rezende AV. Tree dynamics of a fire-protected cerrado sensu strictosurrounded by forest plantations, over a 13-year period (1991–2004) in Bahia, Brazil. Plant Ecol . 2008;197:255-267.	Roitman I, Felfili, JM, Rezende AV. Tree dynamics of a fire-protected cerrado sensu strictosurrounded by forest plantations, over a 13-year period (1991–2004) in Bahia, Brazil. Plant Ecol . 2008;197:255-267.	Roitman I, Felfili, JM, Rezende AV. Tree dynamics of a fire-protected cerrado sensu strictosurrounded by forest plantations, over a 13-year period (1991–2004) in Bahia, Brazil. Plant Ecol . 2008;197:255-267.	Roitman I, Felfili, JM, Rezende AV. Tree dynamics of a fire-protected cerrado sensu strictosurrounded by forest plantations, over a 13-year period (1991–2004) in Bahia, Brazil. Plant Ecol . 2008;197:255-267.	Roitman I, Felfili, JM, Rezende AV. Tree dynamics of a fire-protected cerrado sensu strictosurrounded by forest plantations, over a 13-year period (1991–2004) in Bahia, Brazil. Plant Ecol . 2008;197:255-267.	Roitman I, Felfili, JM, Rezende AV. Tree dynamics of a fire-protected cerrado sensu strictosurrounded by forest plantations, over a 13-year period (1991–2004) in Bahia, Brazil. Plant Ecol . 2008;197:255-267.	Roitman I, Felfili, JM, Rezende AV. Tree dynamics of a fire-protected cerrado sensu strictosurrounded by forest plantations, over a 13-year period (1991–2004) in Bahia, Brazil. Plant Ecol . 2008;197:255-267.	Roitman I, Felfili, JM, Rezende AV. Tree dynamics of a fire-protected cerrado sensu strictosurrounded by forest plantations, over a 13-year period (1991–2004) in Bahia, Brazil. Plant Ecol . 2008;197:255-267.	Roitman I, Felfili, JM, Rezende AV. Tree dynamics of a fire-protected cerrado sensu strictosurrounded by forest plantations, over a 13-year period (1991–2004) in Bahia, Brazil. Plant Ecol . 2008;197:255-267.	Roitman I, Felfili, JM, Rezende AV. Tree dynamics of a fire-protected cerrado sensu strictosurrounded by forest plantations, over a 13-year period (1991–2004) in Bahia, Brazil. Plant Ecol . 2008;197:255-267.	Roitman I, Felfili, JM, Rezende AV. Tree dynamics of a fire-protected cerrado sensu strictosurrounded by forest plantations, over a 13-year period (1991–2004) in Bahia, Brazil. Plant Ecol . 2008;197:255-267.	Roitman I, Felfili, JM, Rezende AV. Tree dynamics of a fire-protected cerrado sensu strictosurrounded by forest plantations, over a 13-year period (1991–2004) in Bahia, Brazil. Plant Ecol . 2008;197:255-267.	Roitman I, Felfili, JM, Rezende AV. Tree dynamics of a fire-protected cerrado sensu strictosurrounded by forest plantations, over a 13-year period (1991–2004) in Bahia, Brazil. Plant Ecol . 2008;197:255-267.	Roitman I, Felfili, JM, Rezende AV. Tree dynamics of a fire-protected cerrado sensu strictosurrounded by forest plantations, over a 13-year period (1991–2004) in Bahia, Brazil. Plant Ecol . 2008;197:255-267.	Roitman I, Felfili, JM, Rezende AV. Tree dynamics of a fire-protected cerrado sensu strictosurrounded by forest plantations, over a 13-year period (1991–2004) in Bahia, Brazil. Plant Ecol . 2008;197:255-267.	Roitman I, Felfili, JM, Rezende AV. Tree dynamics of a fire-protected cerrado sensu strictosurrounded by forest plantations, over a 13-year period (1991–2004) in Bahia, Brazil. Plant Ecol . 2008;197:255-267.	Roitman I, Felfili, JM, Rezende AV. Tree dynamics of a fire-protected cerrado sensu strictosurrounded by forest plantations, over a 13-year period (1991–2004) in Bahia, Brazil. Plant Ecol . 2008;197:255-267.
9. Felfili JM, Nogueira PE, Silva Júnior MC, Marimon BS, Delitti WBC . Composição florística e fitossociologia do cerrado sentido restrito no Município de Água Boa - MT. Acta Bot Bras. 2002;16(1):103-112.
10. Haidar RF, Dias RR, Pinto JRR. Mapeamento das Regiões Fitoecológicas e Inventário Florestal do Estado do Tocantins. Regiões Fitoecológicas do Tocantins. Escala 1:100.000. Projeto de Desenvolvimento Regional Sustentável. Palmas: Secretaria de Planejamento e da Modernização da Gestão Pública (Seplan), Superintendencia de Pesquisa e Zoneamento Ecológico-Econômico, Diretoria de Zoneamento Ecológi…
11. Felfili JM, Silva Junior MC, Nogueira PE. Levantamento da vegetação de Nova Xavantina - MT. Boletim do Herbário Ezechias Paulo Heringer. 1998; 3: 63-81.
12. Almeida RF, Fagg CF, Oliveira MC, Munhoz CBR, Lima AS, Oliveira LSB. Mudanças florísticas e estruturais no cerrado sensu stricto ao longo de 27 anos (1985-2012) na Fazenda Água Limpa, Brasília, DF. Rodriguésia. 2014; 65(1):1-19.
13. Nogueira PE; Felfili JM; Silva Júnior MC; Delitti W, Sevilha A. Composição florística e fitossociologia de um cerrado sensu stricto no Município de Canarana-MT. Boletim do Herbário Ezechias Paulo Heringer. 2001; 8:28-43
14. Felfili, MC, Felfili JM. Diversidade alfa e beta no cerrado sensu stricto da Chapada Pratinha, Brasil. Acta Bot. Bras. 2001; 15(2): 243-254.
15. Lenza E, Pinto JRR, Pinto, Pinto AS, Maracahipes L, Bruziguessi EP. Comparação da vegetação arbustivo-arbórea de uma área de cerrado rupestre na Chapada dos Veadeiros, Goiás, e áreas de cerrado sentido restrito do Bioma Cerrado. Braz J Bot. 2011; 34(3):247-259. doi: 10.1590/S0100-84042011000300002
16. Lindoso GS; Felfili JM, Castro AAJF. Diversidade e estrutura do cerrado sensu stricto sobre areia (neossolo quartzarênico) no Parque Nacional de Sete Cidades, Piauí. Biodivers e Ecóton da Região Setentrional do Piauí, Teresina. 2011;5:90-115.
17. Lindoso GS, Felfili JM, Costa JM. Castro AJF. Diversidade e estrutura do cerrado sensu stricto sobre areia (Neossolo Quartzarênico) na Chapada Grand e Meridional, Piauí. Rev. Biol Neotrop. 2009; 6(2):45-61.
[truncated: 5,000 more columns]
