# Supplementary material for: Optimizing biomass estimates of savanna woodland at different spatial scales in the Brazilian Cerrado: Re-evaluating allometric equations and environmental influences
Source: PLoS One. 2018 Aug 1;13(8):e0196742. doi: 10.1371/journal.pone.0196742 (PMC6070178; doi:10.1371/journal.pone.0196742)
Supplement: S4 Table — For more information on site data, refer to S3 Table. (XLSX) [file pone.0196742.s004.xlsx]

## Sheet: Plan1
Plot number	Site Number	Plot area (ha)	Number of trees per plot	Plot basal area (m2 ha-1)	Plot biomass estimated with model 11 (ton ha-1)	Plot biomass estimated with model 10 (ton ha-1)
1	5	0.1	31	2.9334	6.34199	7.00546
2	5	0.1	38	1.98096	2.47288	2.57792
3	5	0.1	23	1.11051	1.2487	1.35881
4	5	0.1	118	8.37576	13.5321	12.0665
5	5	0.1	105	9.85339	23.3584	17.6612
6	5	0.1	66	5.82648	11.2885	9.64446
7	5	0.1	105	9.615	18.4571	17.9553
8	5	0.1	49	3.68945	6.87703	6.09591
9	5	0.1	34	2.71169	5.9697	4.39105
10	5	0.1	26	2.71945	6.62634	5.14536
11	17	0.1	96	8.75123	16.4395	16.0473
12	17	0.1	107	6.00004	8.75214	8.22815
13	17	0.1	80	8.33022	13.1346	18.9005
14	17	0.1	108	10.9348	22.9533	18.9464
15	17	0.1	89	7.17855	14.1408	12.8034
16	17	0.1	109	11.7061	28.1048	27.3415
17	17	0.1	40	4.44398	9.16662	7.70924
18	17	0.1	98	8.08658	9.86021	14.0904
19	17	0.1	98	7.56136	11.7103	12.8816
20	17	0.1	71	6.31378	12.528	12.6187
21	42	0.1	79	9.42222	26.085	18.8641
22	42	0.1	59	5.52102	15.2848	9.37081
23	42	0.1	120	8.46609	16.9623	13.3063
24	42	0.1	64	9.10052	23.9811	18.1737
25	42	0.1	103	12.4393	29.6233	27.9801
26	42	0.1	60	7.36296	20.1438	13.851
27	42	0.1	130	12.0245	25.9981	22.9596
28	42	0.1	79	8.52424	18.2828	15.6363
29	42	0.1	97	8.67626	19.002	14.4662
30	42	0.1	105	11.9518	29.9741	27.757
31	19	0.1	82	6.02394	9.09249	9.27781
32	19	0.1	111	8.11011	13.2296	11.9587
33	19	0.1	67	5.88958	14.0498	10.7069
34	19	0.1	66	7.68007	17.0475	15.2834
35	19	0.1	125	10.0558	19.3825	15.8857
36	19	0.1	154	13.2281	25.8607	22.3355
37	19	0.1	117	7.63888	14.5741	11.3984
38	19	0.1	67	7.96849	14.7526	14.7772
39	19	0.1	52	4.74821	9.12216	7.72845
40	19	0.1	41	5.92151	11.5144	12.356
41	35	0.1	108	9.50031	26.0445	20.6249
42	35	0.1	174	12.3224	24.3803	19.7186
43	35	0.1	123	10.207	21.5467	17.0914
44	35	0.1	99	9.40514	20.8761	18.8288
45	35	0.1	117	7.60769	10.1621	11.6396
46	35	0.1	50	6.73601	15.8941	13.1938
47	35	0.1	101	7.21003	12.8428	10.6663
48	35	0.1	119	12.4628	35.2539	24.2073
49	35	0.1	81	4.69485	7.18197	6.47675
50	35	0.1	148	10.3622	20.2229	16.5512
51	54	0.1	62	9.48246	24.8196	21.6013
52	54	0.1	132	15.414	38.249	32.3608
53	54	0.1	77	13.0828	37.5213	35.0666
54	54	0.1	63	6.00921	12.2452	10.5175
55	54	0.1	69	10.5571	28.3166	23.7594
56	54	0.1	89	12.5384	34.2098	30.6868
57	54	0.1	79	16.6449	41.5187	44.6349
58	54	0.1	64	7.35305	14.9	16.1777
59	54	0.1	120	11.2714	24.3148	20.5644
60	54	0.1	78	10.1223	22.5753	21.4288
61	47	0.1	39	10.7443	28.4382	30.2121
62	47	0.1	54	8.71475	18.0584	20.2809
63	47	0.1	63	7.24081	15.8603	13.9845
64	47	0.1	136	9.87394	16.7686	16.1428
65	47	0.1	85	9.84773	23.0745	17.8869
66	47	0.1	85	9.84773	23.0745	17.8869
67	47	0.1	119	10.1386	24.5722	17.2951
68	47	0.1	209	11.7094	23.4919	15.8659
69	47	0.1	84	12.2322	30.4322	27.0043
70	47	0.1	56	11.7884	37.4146	33.2074
71	50	0.1	154	14.5429	31.0912	26.2298
72	50	0.1	228	13.2194	23.8679	17.4684
73	50	0.1	91	6.70118	11.3943	10.2005
74	50	0.1	141	13.7454	35.3199	24.6947
75	50	0.1	86	8.70499	15.9805	14.9286
76	50	0.1	89	12.3609	27.3534	24.4282
77	50	0.1	96	11.4571	24.1197	24.9895
78	50	0.1	62	10.484	22.8334	25.2633
79	50	0.1	55	5.69689	14.8094	10.1631
80	50	0.1	121	16.1495	45.0534	37.2533
81	56	0.1	97	13.5135	45.1658	28.001
82	56	0.1	108	11.0838	23.6844	19.8228
83	56	0.1	87	10.8881	29.0027	24.5065
84	56	0.1	61	12.1925	41.1424	39.94
85	56	0.1	68	11.7299	31.9942	27.3982
86	56	0.1	97	15.7304	43.0162	38.1859
87	56	0.1	184	8.48693	15.7715	9.87236
88	56	0.1	82	9.96497	25.3795	19.4936
89	56	0.1	56	7.33991	17.6453	14.0116
90	56	0.1	50	7.5384	20.8601	16.6231
91	24	0.1	45	3.45949	6.25077	5.92631
92	24	0.1	75	7.9692	14.7831	18.2069
93	24	0.1	64	8.65125	14.2435	21.0337
94	24	0.1	88	11.4897	19.3769	22.7314
95	24	0.1	81	7.44408	12.8211	13.3456
96	24	0.1	72	5.89559	10.6417	9.65169
97	24	0.1	53	9.03743	19.794	21.9337
98	24	0.1	104	14.4714	39.2415	39.4105
99	24	0.1	109	8.52232	15.4461	14.0283
100	24	0.1	87	7.75735	16.2831	15.62
101	11	0.1	48	2.89089	5.67778	4.63839
102	11	0.1	121	10.2914	24.6413	17.0053
103	11	0.1	88	6.0089	13.788	9.01567
104	11	0.1	32	2.84377	5.05872	4.67321
105	11	0.1	45	1.88769	2.48399	2.18412
106	11	0.1	100	6.00743	11.3941	8.80904
107	11	0.1	83	5.04171	8.78347	6.94754
108	11	0.1	61	4.45649	9.55814	6.86684
109	11	0.1	68	6.50358	14.3796	11.8167
110	11	0.1	98	12.2063	29.4214	24.6467
111	39	0.1	58	3.9669	8.7688	6.27757
112	39	0.1	88	6.47184	16.7949	11.8857
113	39	0.1	25	2.95271	9.01575	5.85424
114	39	0.1	49	6.35133	17.2952	11.9346
115	39	0.1	70	6.15429	17.8735	10.7342
116	39	0.1	43	2.67587	7.45674	4.63901
117	39	0.1	23	2.1314	5.90981	3.80862
118	39	0.1	69	4.08957	9.51119	5.50357
119	39	0.1	88	9.34842	35.4589	25.7409
120	39	0.1	138	25.5363	79.7351	65.8451
121	9	0.1	55	4.75911	7.0866	9.31989
122	9	0.1	87	6.96603	12.2469	11.1382
123	9	0.1	71	3.97734	6.78526	5.48431
124	9	0.1	56	4.43499	11.3167	7.4752
125	9	0.1	66	4.34796	7.8531	6.19294
126	9	0.1	73	8.58742	21.6777	19.0578
127	9	0.1	82	6.84249	12.5175	11.5095
128	9	0.1	71	5.68932	11.1465	9.27977
129	9	0.1	48	6.52363	16.3233	16.6423
130	9	0.1	39	4.77311	10.7143	10.2348
131	36	0.1	157	13.0499	23.8613	23.2885
132	36	0.1	150	12.9729	24.2879	22.8185
133	36	0.1	103	8.65627	15.7277	14.7545
134	36	0.1	129	10.1124	18.5645	16.6787
135	36	0.1	122	8.24464	12.594	12.3917
136	36	0.1	129	9.50173	15.8695	14.9144
137	36	0.1	78	8.31595	17.1756	16.0528
138	36	0.1	103	11.9404	23.8011	22.4009
139	36	0.1	138	10.4056	21.0321	17.0785
140	36	0.1	178	13.5931	30.261	21.4512
141	6	0.1	102	9.56422	7.18797	18.319
142	6	0.1	98	7.49766	5.65229	13.9219
143	6	0.1	54	5.32809	3.99633	10.4049
144	6	0.1	108	10.5291	7.88415	21.4885
145	6	0.1	75	6.09204	10.3376	10.1134
146	6	0.1	106	7.69038	12.4553	13.3269
147	6	0.1	113	7.96371	13.6208	12.8046
148	6	0.1	64	6.05607	12.8783	11.1565
149	6	0.1	107	8.67645	17.838	17.5818
150	6	0.1	66	6.20557	11.9544	11.8673
151	4	0.1	125	8.58819	14.7757	13.3533
152	4	0.1	174	8.75177	13.9257	11.2587
153	4	0.1	68	3.64257	5.44553	5.70695
154	4	0.1	89	7.15625	13.2583	13.574
155	4	0.1	105	6.50907	12.4583	9.70573
156	4	0.1	98	6.27555	9.95656	9.73226
157	4	0.1	82	4.31854	6.20179	5.74221
158	4	0.1	89	4.61008	6.01709	6.57055
159	4	0.1	57	3.16007	3.92689	4.49141
160	4	0.1	47	2.1115	2.03652	2.53124
161	10	0.1	72	7.80221	18.4962	16.1262
162	10	0.1	82	7.2019	13.7509	12.1624
163	10	0.1	76	5.0224	9.36106	7.60648
164	10	0.1	70	4.8205	10.2339	7.35638
165	10	0.1	69	6.16399	11.9028	10.8338
166	10	0.1	53	5.838	15.2809	11.8752
167	10	0.1	39	3.52577	8.32754	6.65999
168	10	0.1	49	4.66589	10.0352	8.2335
169	10	0.1	58	5.0589	11.1112	8.46931
170	10	0.1	57	5.04182	11.2416	9.16562
171	18	0.1	116	10.4347	17.5263	18.5691
172	18	0.1	80	5.54825	8.26896	8.23759
173	18	0.1	113	8.78185	16.6656	15.178
174	18	0.1	93	5.98895	9.63046	8.80071
175	18	0.1	141	13.5042	18.1855	27.1909
176	18	0.1	238	14.4492	19.752	22.5825
177	18	0.1	130	7.63433	10.4973	10.3234
178	18	0.1	150	10.0577	13.7443	15.3746
179	18	0.1	116	12.2965	16.4905	26.3794
180	18	0.1	140	10.4664	14.2215	17.9588
181	18	0.1	116	10.4347	17.5309	18.5691
182	34	0.1	132	8.77421	15.0663	14.3143
183	34	0.1	118	9.25596	18.5459	15.8125
184	34	0.1	117	12.0865	27.5257	24.5749
185	34	0.1	180	11.566	20.3517	18.4994
186	34	0.1	133	8.80306	15.918	14.3867
187	34	0.1	141	11.4085	21.4621	19.3341
188	34	0.1	127	11.6197	22.7731	21.7881
189	34	0.1	118	6.47817	8.35746	8.92163
190	34	0.1	109	11.7176	26.6807	24.4955
191	34	0.1	122	8.5477	15.1344	13.2887
192	25	0.1	112	9.48262	14.9432	15.7107
193	25	0.1	70	10.8695	18.8094	26.6111
194	25	0.1	135	8.22796	11.8086	11.6256
195	25	0.1	96	6.81763	12.4338	13.4485
196	25	0.1	149	12.7193	21.3549	24.9456
197	25	0.1	84	7.25945	13.8879	11.8113
198	25	0.1	102	7.64304	11.3542	11.562
199	25	0.1	110	8.87663	15.0012	15.3146
200	25	0.1	150	13.3096	25.441	23.2811
201	25	0.1	159	15.8673	28.9582	34.5752
202	31	0.1	112	11.5438	24.6624	20.0339
203	31	0.1	88	7.78593	14.3993	13.3398
204	31	0.1	142	9.16957	20.4648	13.7253
205	31	0.1	120	7.11951	12.6563	10.1176
206	31	0.1	105	9.79233	23.968	17.8324
207	31	0.1	97	9.98507	22.8118	19.2427
208	31	0.1	114	8.51841	17.7089	13.1852
209	31	0.1	167	9.34966	16.2115	13.5204
210	31	0.1	104	8.67369	20.1289	15.0079
211	31	0.1	196	11.2706	16.6854	15.1636
212	15	0.1	117	9.98681	20.2675	16.9769
213	15	0.1	110	6.45641	11.1147	8.71988
214	15	0.1	71	5.06983	7.94568	7.612
215	15	0.1	74	7.67263	18.4018	13.8345
216	15	0.1	96	6.49246	9.69188	10.5506
217	15	0.1	83	6.91555	11.9421	13.0444
218	15	0.1	102	8.66439	18.7505	16.2561
219	15	0.1	150	10.1616	17.9932	14.6462
220	15	0.1	56	4.98956	8.37015	8.86121
221	15	0.1	89	9.21788	19.764	17.2248
222	7	0.1	92	5.54595	11.1169	8.2956
223	7	0.1	56	4.31736	8.09632	6.72244
224	7	0.1	62	3.75601	5.84391	5.49226
225	7	0.1	111	6.79477	10.6576	9.5727
226	7	0.1	95	4.00111	5.63892	4.98222
227	7	0.1	92	6.67262	10.3066	10.7463
228	7	0.1	66	3.44461	6.52194	4.64212
229	7	0.1	126	10.1325	20.7261	18.3038
230	7	0.1	70	4.84373	8.88739	7.09507
231	7	0.1	124	8.35946	16.2257	12.0933
232	29	0.1	107	9.92713	23.0292	17.5413
233	29	0.1	52	4.56162	9.25509	8.05618
234	29	0.1	98	9.86257	23.4774	17.6158
235	29	0.1	132	12.3826	30.2015	22.5354
236	29	0.1	67	8.60225	20.632	17.996
237	29	0.1	116	6.90765	12.6176	9.5874
238	29	0.1	120	10.0054	22.2517	16.4336
239	29	0.1	81	8.65175	16.9917	15.9487
240	29	0.1	112	6.82498	13.5195	9.52387
241	29	0.1	92	7.85848	16.4005	12.3068
242	30	0.1	179	8.1136	12.0708	9.78032
243	30	0.1	204	13.5269	29.5501	18.9692
244	30	0.1	99	12.4119	28.7387	25.192
245	30	0.1	131	15.5875	39.0753	32.2685
246	30	0.1	105	8.75566	14.8676	14.5426
247	30	0.1	75	7.72654	15.8319	15.7252
248	30	0.1	90	5.50643	9.26695	8.42132
249	30	0.1	95	9.048	18.3592	17.3136
250	30	0.1	111	8.40496	13.2892	14.387
251	30	0.1	63	3.87705	7.66168	6.6735
252	14	0.1	126	8.16276	15.5159	12.909
253	14	0.1	127	10.9475	21.4563	21.0854
254	14	0.1	104	7.40095	15.5694	12.587
255	14	0.1	87	4.90613	8.83938	7.67055
256	14	0.1	81	3.41735	4.44195	3.97469
257	14	0.1	114	7.9068	14.0354	12.8948
258	14	0.1	64	5.28388	10.049	12.5941
259	14	0.1	100	8.85422	16.1635	17.143
260	14	0.1	97	7.6977	13.1482	12.3632
261	14	0.1	149	11.3475	20.3738	20.6573
262	14	0.1	97	6.94286	11.0036	11.712
263	14	0.1	97	9.91392	20.6383	20.2889
264	14	0.1	76	6.87752	12.9522	12.8825
265	46	0.1	90	5.12025	10.5293	8.30727
266	46	0.1	103	15.9468	54.9462	79.0245
267	46	0.1	94	11.9422	34.4323	23.9015
268	46	0.1	91	6.62698	20.5031	16.2801
269	46	0.1	115	10.201	26.0914	22.0617
270	46	0.1	84	7.59737	21.9705	17.1391
271	46	0.1	91	5.14207	11.6594	9.8015
272	46	0.1	38	4.0162	9.73125	8.37543
273	46	0.1	120	12.0223	36.3206	33.2244
274	46	0.1	63	7.25806	18.5528	17.2164
275	46	0.1	111	9.46579	19.9401	18.9137
276	67	0.1	96	18.7445	55.6346	47.4527
277	67	0.1	109	11.3886	30.8942	24.9141
278	67	0.1	66	10.3574	31.9531	22.9072
279	67	0.1	134	10.2227	23.8526	16.8508
280	67	0.1	67	14.6792	44.8481	41.9546
281	67	0.1	61	10.3608	31.0497	26.6808
282	67	0.1	60	14.893	47.9706	44.5793
283	67	0.1	85	9.58272	22.9621	20.0009
284	67	0.1	92	10.8662	27.6485	24.23
285	67	0.1	104	10.4784	25.4322	20.2364
286	13	0.1	46	3.41186	4.79017	5.25001
287	13	0.1	40	2.22498	2.49787	3.03385
288	13	0.1	65	6.17903	15.1521	14.4906
289	13	0.1	43	4.00642	8.34432	8.0163
290	13	0.1	126	9.57715	17.0945	15.4518
291	13	0.1	75	8.91743	21.6923	19.7803
292	13	0.1	127	11.2587	22.4364	19.4787
293	13	0.1	126	9.81705	16.6003	16.7597
294	13	0.1	153	10.1555	12.9795	14.9043
295	13	0.1	44	4.80397	8.97221	10.598
296	20	0.1	72	8.22761	16.5328	16.5896
297	20	0.1	99	7.09968	12.4668	10.7624
298	20	0.1	25	0.765818	1.05932	0.757921
299	20	0.1	31	1.22565	1.86573	1.47583
300	20	0.1	101	8.09014	14.8636	14.0446
301	20	0.1	116	10.7001	22.3438	20.5778
302	20	0.1	70	8.74987	19.2132	17.456
303	20	0.1	140	11.7195	24.095	20.9821
304	20	0.1	146	10.0841	19.8927	17.0771
305	20	0.1	51	7.74002	19.8123	19.7443
306	8	0.1	119	7.87506	8.85258	13.3346
307	8	0.1	88	5.58547	6.98419	8.17946
308	8	0.1	117	7.26324	10.0761	10.8483
309	8	0.1	102	9.63117	18.1681	18.7055
310	8	0.1	128	11.6552	22.2218	21.9855
311	8	0.1	68	7.53771	14.7009	14.9344
312	8	0.1	94	5.93993	8.10221	9.17206
313	8	0.1	94	5.5218	7.52998	7.99077
314	8	0.1	86	6.84654	12.1552	11.314
315	8	0.1	70	3.22364	4.78572	4.02715
316	23	0.1	74	5.56314	10.9486	9.71397
317	23	0.1	57	6.17578	14.1397	12.6967
318	23	0.1	50	3.24016	5.84635	5.27749
319	23	0.1	40	3.09577	5.59969	5.00078
320	23	0.1	65	4.74508	8.48627	8.64176
321	23	0.1	44	4.46244	9.22086	8.36688
322	23	0.1	83	8.45272	18.3142	15.9593
323	23	0.1	48	9.42406	27.5393	29.1766
324	23	0.1	111	16.3852	50.0868	42.687
325	28	0.1	77	6.09227	9.57427	10.8693
326	28	0.1	201	13.1155	21.2443	19.1031
327	28	0.1	74	5.69172	8.42103	9.01401
328	28	0.1	222	17.404	30.0511	28.4063
329	28	0.1	115	8.56085	18.1997	14.7474
330	28	0.1	87	11.3053	25.2177	24.4171
331	28	0.1	112	12.0146	22.2253	23.0587
332	28	0.1	187	13.4095	20.9723	21.6318
333	28	0.1	164	8.02122	10.2218	10.1376
334	27	0.1	164	15.8642	32.2277	34.7888
335	27	0.1	105	15.204	38.9677	35.5337
336	27	0.1	100	11.4502	22.7024	22.0696
337	27	0.1	83	6.60462	10.437	11.978
338	27	0.1	74	6.5859	12.4845	11.3963
339	27	0.1	130	11.4197	23.8901	19.7766
340	27	0.1	156	10.0347	16.8138	15.0775
341	27	0.1	136	10.249	19.6743	18.6928
342	27	0.1	101	7.83013	16.3681	13.6787
343	27	0.1	123	7.88159	12.0354	12.7741
344	27	0.1	113	7.47264	13.9208	12.4152
345	27	0.1	123	7.90666	12.1764	14.2405
346	27	0.1	108	6.68527	11.8177	11.1074
347	27	0.1	100	6.99849	14.0662	13.3336
348	27	0.1	116	9.90668	21.8995	19.9032
349	27	0.1	101	8.49837	14.6355	17.3927
350	27	0.1	99	8.651	19.6199	18.9019
351	27	0.1	112	8.20513	14.5189	15.1811
352	27	0.1	110	9.37879	21.4045	18.6072
353	27	0.1	103	9.95907	22.964	20.9534
354	27	0.1	72	6.18286	14.9179	13.8647
355	71	0.1	176	22.6823	53.6572	46.5263
356	71	0.1	117	15.7578	31.4187	30.4599
357	71	0.1	190	16.4865	28.1275	29.8141
358	71	0.1	178	16.0366	33.1799	28.4633
359	71	0.1	163	20.9392	50.1271	41.1404
360	71	0.1	172	6.94396	8.60625	7.87679
361	71	0.1	147	16.9469	42.3022	33.3776
362	71	0.1	150	15.7387	37.1127	30.632
363	71	0.1	198	17.2712	33.3985	29.0062
364	71	0.1	137	21.0118	52.0802	44.5226
365	48	0.1	163	9.65253	14.3698	13.5094
366	48	0.1	161	14.5754	27.14	26.8055
367	48	0.1	127	15.0679	27.0414	29.6358
368	48	0.1	98	16.7583	37.2818	38.8369
369	48	0.1	145	18.4571	34.6907	37.1382
370	48	0.1	125	10.2341	17.4434	17.6242
371	48	0.1	120	10.098	16.8387	17.828
372	48	0.1	153	9.6244	16.0291	13.943
373	48	0.1	160	15.2247	32.27	31.9325
374	48	0.1	74	10.3529	18.6272	20.5627
375	69	0.1	175	13.7396	26.519	22.0268
376	69	0.1	160	10.6052	18.9281	17.7236
377	69	0.1	47	8.4301	19.3311	19.8275
378	69	0.1	145	12.4213	21.2315	19.8138
379	69	0.1	166	20.1181	40.645	40.3914
380	69	0.1	81	16.3559	40.9903	42.2014
381	69	0.1	175	13.7396	26.519	22.0268
382	69	0.1	210	20.3581	35.1539	36.254
383	69	0.1	119	28.9434	76.2456	71.5503
384	69	0.1	209	22.8944	46.8849	41.8033
385	61	0.1	82	11.8423	21.8968	27.5943
386	61	0.1	103	10.671	19.7301	19.8327
387	61	0.1	159	18.5217	37.242	38.8748
388	61	0.1	174	15.0075	27.2298	27.8035
389	61	0.1	238	27.0506	63.2558	53.0862
390	61	0.1	208	13.7324	22.3418	20.6557
391	61	0.1	134	19.0537	40.4091	39.033
392	61	0.1	114	14.976	29.6385	31.1841
393	61	0.1	112	15.1159	33.4169	34.077
394	61	0.1	177	15.5173	25.9296	25.2621
395	77	0.1	129	27.3148	70.6184	73.8774
396	77	0.1	90	16.156	46.9618	41.2602
397	77	0.1	133	17.5719	45.1349	37.3231
398	77	0.1	66	6.14672	12.7977	9.99826
399	77	0.1	89	14.5899	46.0349	32.0264
400	77	0.1	125	17.4871	54.1719	39.5087
401	77	0.1	93	24.8819	93.5872	75.5993
402	77	0.1	108	11.3636	27.0388	21.3714
403	77	0.1	146	24.0617	58.1671	54.6559
404	77	0.1	131	16.5745	47.6934	38.6505
405	76	0.1	93	7.06073	16.1798	13.762
406	76	0.1	45	5.49066	13.7765	11.236
407	76	0.1	120	12.0796	32.119	23.3156
408	76	0.1	105	9.62421	23.5496	17.0302
409	76	0.1	78	8.55212	19.3611	16.0974
410	76	0.1	152	21.0685	70.5788	51.5857
411	76	0.1	135	14.2265	42.6906	32.481
412	76	0.1	116	22.9938	99.3939	58.1578
413	76	0.1	100	20.2796	60.8671	48.0207
414	76	0.1	199	30.432	92.506	67.9308
415	73	0.1	213	19.7283	47.1173	34.8768
416	73	0.1	108	12.4157	30.8339	25.0173
417	73	0.1	169	17.987	37.4728	33.103
418	73	0.1	109	16.6275	38.9488	33.6179
419	73	0.1	141	13.8537	31.2157	24.4068
420	73	0.1	183	13.0176	24.6846	20.3659
421	73	0.1	143	15.2725	38.2123	27.4007
422	73	0.1	105	13.6488	36.9694	31.8277
423	73	0.1	205	24.9004	70.9269	48.3084
424	73	0.1	118	11.7623	35.5734	24.1135
425	70	0.1	182	17.3664	34.1061	32.081
426	70	0.1	140	10.9012	21.4541	16.5714
427	70	0.1	211	17.3635	33.1518	27.4783
428	70	0.1	196	14.2568	28.9916	22.8454
429	70	0.1	159	23.4418	50.4493	52.8643
430	70	0.1	218	23.1441	51.5736	45.6319
431	70	0.1	98	16.8923	34.8214	39.1523
432	70	0.1	166	25.0165	55.4271	53.5179
433	70	0.1	278	14.9371	25.0838	19.1036
434	70	0.1	125	14.4538	25.8946	28.7137
435	16	0.1	85	7.8864	12.7088	13.7345
436	16	0.1	190	17.0954	33.1827	31.6031
437	16	0.1	99	7.89225	13.2367	13.8635
438	16	0.1	87	5.01336	6.39592	7.0603
439	16	0.1	90	6.53287	11.2284	9.69703
440	16	0.1	77	10.2701	21.4619	19.7921
441	16	0.1	88	6.89675	10.3764	10.9927
442	16	0.1	100	7.67264	12.4848	12.2899
443	16	0.1	79	6.56979	8.79842	12.279
444	16	0.1	97	10.0238	16.3932	18.302
445	32	0.1	79	12.0989	24.0792	27.9322
446	32	0.1	87	11.4171	25.228	23.6867
447	32	0.1	37	6.09712	10.3652	15.3609
448	32	0.1	55	7.58465	17.7182	18.4012
449	32	0.1	54	7.64578	14.8948	16.6343
450	32	0.1	86	13.1733	29.3947	32.2738
451	32	0.1	99	11.8797	23.1414	22.729
452	32	0.1	71	9.06781	19.1571	17.9701
453	32	0.1	46	6.58591	13.6665	14.4498
454	32	0.1	78	12.6402	29.3905	30.1832
455	32	0.1	46	9.54315	22.9276	28.6389
456	32	0.1	84	9.79807	21.818	21.3293
457	32	0.1	70	8.32706	18.6149	19.1323
458	32	0.1	72	5.5599	8.69255	8.89471
459	32	0.1	119	18.4984	41.1269	45.5628
460	32	0.1	76	5.97942	7.88714	9.70229
461	32	0.1	83	11.5231	22.2496	26.9413
462	32	0.1	89	10.2207	26.0599	33.1112
463	32	0.1	13	5.3142	20.1416	27.7357
464	32	0.1	79	8.6473	14.7322	18.6511
465	32	0.1	76	13.4632	32.7711	32.5567
466	32	0.1	49	6.36787	10.9518	12.7198
467	32	0.1	67	5.80685	9.4236	11.3079
468	32	0.1	103	11.8459	21.7504	23.5251
469	32	0.1	20	3.51583	8.31314	7.3982
470	32	0.1	47	10.8286	22.5483	27.559
471	32	0.1	90	8.90548	12.5636	16.3809
472	32	0.1	66	4.23231	5.37094	6.67159
473	32	0.1	73	7.39418	12.0001	13.2435
474	32	0.1	74	8.2018	14.3947	19.2164
475	32	0.1	73	13.6938	25.0861	32.7325
476	32	0.1	61	8.01813	16.8219	17.0432
477	32	0.1	72	5.31399	7.3169	8.06309
478	32	0.1	42	11.6054	29.1957	35.3807
479	32	0.1	54	11.0007	29.5224	38.5593
480	32	0.1	86	9.8663	21.4277	21.5583
481	32	0.1	61	4.17893	6.89427	6.20559
482	32	0.1	63	9.98086	18.9913	23.5121
483	32	0.1	88	13.5842	27.7818	30.4563
484	32	0.1	64	13.1438	30.1226	35.7029
485	32	0.1	89	12.0273	21.6563	28.4157
486	32	0.1	69	4.73047	6.46126	7.14084
487	32	0.1	75	7.83202	14.2735	13.6536
488	32	0.1	64	8.94123	18.5304	19.2768
489	2	0.1	9	2.79361	5.9803	6.71883
490	2	0.1	17	8.66139	26.2572	26.6847
491	2	0.1	13	4.00446	9.53719	10.1593
492	2	0.1	3	0.73258	1.18558	1.57082
493	2	0.1	5	1.30807	2.4616	2.86939
494	2	0.1	5	1.97963	1.87769	5.76228
495	2	0.1	11	4.89165	12.0479	16.7004
496	2	0.1	12	3.47616	6.10501	8.04409
497	2	0.1	8	3.00591	6.84627	7.87982
498	2	0.1	10	2.42551	5.79093	5.2634
499	2	0.1	4	0.8666	1.46638	1.75261
500	2	0.1	8	2.64981	4.14223	6.78367
501	2	0.1	11	2.67519	5.01848	5.68724
502	2	0.1	7	1.81238	2.8104	3.95743
503	2	0.1	9	2.9124	6.26616	7.09027
504	2	0.1	11	3.23921	7.64718	7.86744
505	2	0.1	9	2.47525	4.74861	6.0191
506	2	0.1	4	1.2264	1.8514	2.90026
507	2	0.1	7	2.09575	5.04215	4.97399
508	2	0.1	13	3.72912	7.47451	8.40397
509	2	0.1	11	3.47219	7.34106	8.93139
510	2	0.1	7	1.40692	3.29309	2.76104
511	2	0.1	11	4.42409	7.33646	12.403
512	2	0.1	12	4.84551	11.0889	13.2889
513	2	0.1	6	1.71511	4.22943	4.09433
514	58	0.1	128	7.27242	12.8514	10.5052
515	58	0.1	42	7.93977	21.3705	18.0744
516	58	0.1	36	6.98356	17.5178	18.0956
517	58	0.1	119	15.0982	33.7397	29.0196
518	58	0.1	56	11.1482	27.3634	33.0684
519	58	0.1	78	12.1218	28.2725	31.863
520	58	0.1	63	11.8785	30.5262	28.7208
521	58	0.1	70	18.0264	53.0165	88.7706
522	58	0.1	42	14.519	47.7073	45.0761
523	58	0.1	66	10.7771	40.8674	27.1728
524	75	0.1	164	15.1927	41.0978	31.5296
525	75	0.1	151	11.5424	28.4713	18.7347
526	75	0.1	157	10.0037	30.4555	23.3584
527	75	0.1	178	12.251	24.4807	21.219
528	75	0.1	104	42.2059	76.4142	173.582
529	75	0.1	114	18.0229	44.9739	58.8221
530	75	0.1	63	11.6375	32.9074	26.8465
531	75	0.1	87	14.1129	37.4718	39.936
532	75	0.1	108	19.9694	55.076	46.0677
533	75	0.1	118	19.9307	49.4815	45.0726
534	55	0.1	114	13.1805	32.7373	25.5125
535	55	0.1	99	8.47551	25.8242	14.4548
536	55	0.1	88	8.74015	24.2027	15.6345
537	55	0.1	110	6.01952	13.5752	7.70772
538	55	0.1	105	12.4495	36.8743	25.2189
539	55	0.1	93	10.1406	26.7009	18.1528
540	55	0.1	122	12.1484	27.5826	24.5861
541	55	0.1	154	12.4572	32.2194	21.1715
542	55	0.1	221	15.3749	36.0814	25.7764
543	55	0.1	169	13.6771	31.8274	22.8065
544	66	0.1	143	10.7504	23.1279	16.244
545	66	0.1	106	9.55786	20.0676	17.1171
546	66	0.1	75	21.8572	70.9576	61.5943
547	66	0.1	71	14.5681	41.4687	36.8294
548	66	0.1	82	10.7693	27.1777	21.4371
549	66	0.1	84	11.7526	29.2199	25.6997
550	66	0.1	97	15.7051	43.3512	37.9325
551	66	0.1	72	12.4921	32.5478	28.96
552	66	0.1	58	10.8643	31.0662	27.4339
553	66	0.1	91	9.02534	20.5144	17.2757
554	64	0.1	70	12.5959	30.2589	28.857
555	64	0.1	82	9.1032	19.6192	16.0929
556	64	0.1	78	14.8141	43.6305	41.3079
557	64	0.1	45	7.00204	16.5374	15.0273
558	64	0.1	59	12.5241	41.3131	34.6051
559	64	0.1	77	13.1199	43.7333	38.8294
560	64	0.1	53	11.5686	35.8439	30.5757
561	64	0.1	60	10.2303	27.0206	22.841
562	64	0.1	70	9.40607	23.2983	19.7264
563	64	0.1	51	14.4884	49.5013	57.0332
564	49	0.1	60	10.8157	29.6445	26.0407
565	49	0.1	69	10.1324	27.0347	22.0674
566	49	0.1	57	10.0137	30.7592	27.0172
567	49	0.1	67	7.86202	18.3124	14.9707
568	49	0.1	58	8.20868	18.244	17.304
569	49	0.1	68	8.78873	22.9408	18.7197
570	49	0.1	71	9.07908	25.878	19.9281
571	49	0.1	109	9.6719	20.3032	17.3146
572	49	0.1	67	10.5855	24.1286	22.9995
573	49	0.1	69	10.757	24.736	23.5093
574	68	0.1	83	14.0044	38.8129	40.6647
575	68	0.1	138	18.7141	46.9985	39.567
576	68	0.1	62	11.5712	30.5749	26.8435
577	68	0.1	39	8.46843	23.5603	19.76
578	68	0.1	65	15.8597	64.3635	49.0584
579	68	0.1	96	14.8617	38.1883	47.7028
580	68	0.1	132	15.8632	40.611	29.9172
581	68	0.1	68	8.16742	18.108	15.1695
582	68	0.1	72	7.16761	15.3427	12.3314
583	68	0.1	61	11.4257	32.5417	30.6929
584	53	0.1	75	9.01381	21.4383	18.1217
585	53	0.1	120	10.7277	23.254	18.4187
586	53	0.1	77	12.0418	37.7096	26.4433
587	53	0.1	60	9.84509	29.0448	21.9862
588	53	0.1	40	6.86452	14.628	17.7179
589	53	0.1	84	11.4235	39.5613	26.7676
590	53	0.1	75	12.8468	38.3623	30.8856
591	53	0.1	49	7.02451	19.1824	15.9304
592	53	0.1	52	6.38571	13.1019	12.3377
593	53	0.1	57	10.0409	38.3674	29.2
594	43	0.1	50	7.15715	13.0804	15.2436
595	43	0.1	113	17.4229	33.7198	41.6813
596	43	0.1	47	3.28447	4.49705	5.08057
597	43	0.1	109	18.0651	41.8186	45.3581
598	43	0.1	94	14.0133	30.5868	32.0536
599	43	0.1	151	12.7162	20.1018	24.7028
600	43	0.1	119	8.78948	15.0354	13.792
601	43	0.1	103	7.64979	12.347	12.5619
602	43	0.1	107	19.6523	52.8456	48.7855
603	43	0.1	52	3.40535	5.17494	4.9107
604	43	0.1	114	11.5739	23.1576	22.2828
605	43	0.1	74	11.7039	30.2437	31.6478
606	43	0.1	113	9.17145	15.4608	14.5272
607	43	0.1	119	13.0959	33.4508	26.2574
608	43	0.1	148	14.4357	30.3986	28.0254
609	43	0.1	144	16.5513	35.5031	33.3542
610	43	0.1	114	10.2888	25.0604	18.5082
611	43	0.1	116	19.0745	58.2351	43.4926
612	43	0.1	77	9.07296	17.5148	18.7377
613	43	0.1	68	8.53354	17.6902	16.6007
614	43	0.1	85	6.68323	11.7241	13.0592
615	43	0.1	78	8.21777	20.6036	18.0592
616	43	0.1	65	6.13031	14.0569	12.3609
617	43	0.1	56	6.46866	16.0691	14.1541
618	43	0.1	89	12.187	35.9017	27.7867
619	43	0.1	100	9.64003	16.6384	17.5492
620	43	0.1	101	8.37487	14.5846	13.8267
621	43	0.1	51	8.31004	17.2617	19.3871
622	43	0.1	99	11.8383	21.4036	23.6656
623	43	0.1	55	6.84892	14.5831	15.9009
624	43	0.1	37	4.20812	6.62472	7.62177
625	43	0.1	38	4.21405	8.82637	9.12505
626	43	0.1	75	12.4179	30.9612	30.389
627	43	0.1	107	10.5917	22.3031	19.3259
628	43	0.1	58	9.00025	22.4674	21.0559
629	43	0.1	104	12.4959	33.9097	26.7325
630	43	0.1	123	9.44188	18.5479	15.6997
631	44	0.1	103	10.2133	22.9679	20.2787
632	44	0.1	147	12.8223	36.3534	33.1409
633	44	0.1	208	14.9592	43.1661	32.6473
634	44	0.1	135	14.885	35.0508	31.4546
635	44	0.1	117	4.53218	6.65418	5.54212
636	44	0.1	165	16.3861	32.8008	31.2835
637	44	0.1	156	16.7038	37.8642	34.9232
638	44	0.1	192	13.1103	23.0402	19.5116
639	44	0.1	124	9.09684	20.7606	15.2043
640	44	0.1	93	5.72349	7.69806	7.9312
641	44	0.1	152	10.0702	17.9802	15.1772
642	44	0.1	65	6.80824	12.7793	13.7586
643	44	0.1	114	5.84255	9.577	7.5623
644	44	0.1	168	9.67069	21.0661	15.8424
645	44	0.1	122	12.6144	26.4398	24.7655
646	44	0.1	112	8.73499	14.5168	14.2869
647	44	0.1	101	6.92275	9.22576	10.5445
648	44	0.1	141	17.0371	36.1548	32.786
649	44	0.1	153	15.2181	29.4354	29.4733
650	44	0.1	123	12.5944	26.8262	24.3406
651	44	0.1	105	8.76524	17.0152	17.2867
652	44	0.1	124	8.92409	14.6053	15.0219
653	44	0.1	131	11.7846	26.1236	23.6604
654	44	0.1	144	11.016	21.8833	17.7428
655	44	0.1	108	9.90898	20.0793	20.9709
656	44	0.1	208	10.6966	18.472	15.0669
657	44	0.1	175	15.0621	29.9896	27.7703
658	62	0.1	117	10.8102	22.2756	17.823
659	62	0.1	146	16.8241	33.5187	33.8978
660	62	0.1	146	19.2019	42.4071	41.8379
661	62	0.1	180	20.6025	40.4921	41.1919
662	62	0.1	163	18.6637	36.9346	35.1871
663	62	0.1	145	15.1409	36.757	26.9968
664	62	0.1	156	15.5694	28.1743	29.0375
665	62	0.1	150	12.8249	15.4376	24.1679
666	62	0.1	235	18.8062	37.8696	28.7975
667	62	0.1	144	18.5588	31.0145	41.746
668	38	0.1	75	9.25562	21.0017	17.7744
669	38	0.1	99	8.25697	19.4078	15.4361
670	38	0.1	83	13.6496	32.3643	41.2507
671	38	0.1	63	10.1216	24.2732	21.2281
672	38	0.1	80	8.61972	19.4484	18.3895
673	38	0.1	98	8.49628	16.8228	14.0769
674	38	0.1	58	11.5396	31.4982	31.5825
675	38	0.1	92	10.5355	23.8775	19.6975
676	38	0.1	77	5.77552	11.3974	10.1503
677	38	0.1	51	4.3063	7.61376	7.02632
678	33	0.1	110	9.78708	14.9929	16.631
679	33	0.1	58	7.09533	9.36673	15.2106
680	33	0.1	153	16.4299	23.7873	30.6025
681	33	0.1	132	14.5225	20.3013	28.6497
682	33	0.1	144	15.9405	24.2245	33.2789
683	33	0.1	129	12.617	16.4896	25.3966
684	33	0.1	162	12.4831	21.0082	19.4601
685	33	0.1	68	5.55512	7.77415	8.7877
686	33	0.1	171	22.7707	45.6255	50.0938
687	33	0.1	52	4.4317	6.50283	6.97708
688	59	0.1	119	15.3431	26.2494	33.1121
689	59	0.1	90	13.189	29.6731	27.7516
690	59	0.1	96	11.7068	23.8203	23.7316
691	59	0.1	160	17.938	39.0523	33.8956
692	59	0.1	123	18.1835	35.5098	39.055
693	59	0.1	120	14.703	27.8516	29.7836
694	59	0.1	112	20.8778	45.9728	52.7219
695	59	0.1	116	16.3851	30.7461	36.1528
696	59	0.1	104	12.9491	24.7798	27.4706
697	59	0.1	155	16.0075	30.5	32.054
698	51	0.1	109	20.2456	38.9698	49.8043
699	51	0.1	121	22.078	42.318	54.3687
700	51	0.1	164	16.0706	28.2256	28.7312
701	51	0.1	229	19.1106	31.4391	32.8674
702	51	0.1	64	9.50962	14.7597	20.448
703	51	0.1	84	11.0781	17.8736	22.3202
704	51	0.1	89	12.1504	18.601	24.0027
705	51	0.1	85	12.7949	21.2361	26.2548
706	51	0.1	99	14.7617	22.2731	31.4464
707	51	0.1	94	15.5755	22.1877	37.6854
708	65	0.1	205	12.2984	17.4221	16.747
709	65	0.1	162	12.3514	23.1349	20.762
710	65	0.1	172	16.7353	38.3454	35.3642
711	65	0.1	152	13.4021	21.1156	22.5042
712	65	0.1	97	9.41509	15.4071	16.1394
713	65	0.1	108	63.6963	72.3057	210.974
714	65	0.1	71	22.8503	59.8034	65.5309
715	65	0.1	182	16.8658	36.0419	29.6659
716	65	0.1	133	12.3765	18.4979	21.9284
717	65	0.1	178	18.2776	36.7846	34.4061
718	41	0.1	68	8.26874	13.1181	15.8067
719	41	0.1	67	18.1732	44.3073	44.7184
720	41	0.1	114	14.3322	27.6051	28.1459
721	41	0.1	59	13.7567	28.6707	36.722
722	41	0.1	65	14.9477	30.7532	35.9387
723	41	0.1	72	8.79414	15.4723	16.5273
724	41	0.1	87	12.0546	22.0452	26.6217
725	41	0.1	96	6.10591	7.64393	8.75798
726	41	0.1	93	11.2377	18.0902	22.9311
727	41	0.1	176	7.31091	9.15297	8.39553
728	45	0.1	179	11.6988	18.0621	18.556
729	45	0.1	171	11.6274	19.7442	19.071
730	45	0.1	270	15.2939	23.548	21.5492
731	45	0.1	219	14.8324	24.6381	22.8968
732	45	0.1	197	13.5335	20.015	21.0028
733	45	0.1	239	18.7945	32.6842	32.4344
734	45	0.1	209	12.6211	24.2054	20.4661
735	45	0.1	172	16.9451	33.2567	32.318
736	45	0.1	159	11.9065	21.5751	20.1277
737	45	0.1	239	12.3357	16.7721	16.0388
738	12	0.1	142	8.84169	12.464	12.8715
739	12	0.1	189	12.1829	17.9786	20.9336
740	12	0.1	179	12.8317	13.7117	21.1312
741	12	0.1	221	11.1627	13.6928	14.997
742	12	0.1	219	12.4355	16.2759	18.5776
743	12	0.1	140	7.9714	10.1716	11.5606
744	12	0.1	179	10.1606	15.0979	15.0843
745	12	0.1	133	9.10855	10.8597	13.8517
746	12	0.1	106	7.03121	8.52026	10.507
747	12	0.1	150	9.06129	10.596	13.4939
748	22	0.1	176	7.88541	11.7496	9.32561
749	22	0.1	195	9.52487	13.7624	11.7096
750	22	0.1	181	12.8291	27.6099	19.4724
751	22	0.1	111	9.99447	18.1302	17.9257
752	22	0.1	69	5.40136	8.16687	8.82223
753	22	0.1	107	9.00676	15.4889	15.4735
754	22	0.1	95	7.0632	12.4712	12.6642
755	22	0.1	126	8.39592	12.6913	12.5442
756	22	0.1	164	10.436	26.7744	21.3915
757	22	0.1	150	9.51046	19.8856	13.8318
758	26	0.1	73	11.4292	28.0642	26.0923
759	26	0.1	85	8.99704	21.2286	20.3483
760	26	0.1	115	11.4036	20.9098	23.1
761	26	0.1	100	12.0595	28.6254	26.5198
762	26	0.1	166	12.1099	20.573	20.2186
763	26	0.1	145	8.43919	8.90112	11.7165
764	26	0.1	193	12.1625	19.7821	19.3426
765	26	0.1	140	8.91116	13.3054	13.9648
766	26	0.1	125	9.35938	13.2406	17.3097
767	26	0.1	159	8.87756	9.70222	12.6252
768	37	0.1	198	12.2788	17.3962	17.6477
769	37	0.1	212	15.3857	21.9856	25.5603
770	37	0.1	201	13.0093	17.4882	19.5451
771	37	0.1	209	15.9971	26.6151	25.5752
772	37	0.1	157	11.1652	15.9643	17.3097
773	37	0.1	218	12.7487	17.5269	17.7324
774	37	0.1	205	12.8352	18.7372	20.6139
775	37	0.1	195	14.0027	23.2493	21.8572
776	37	0.1	152	13.5408	25.9632	21.8093
777	37	0.1	166	13.2665	22.5892	21.0669
778	57	0.1	96	8.51434	18.6789	14.8585
779	57	0.1	189	14.0888	26.5667	23.9765
780	57	0.1	170	18.3001	47.9816	37.0026
781	57	0.1	164	16.2309	36.7454	30.4407
782	57	0.1	118	12.3362	26.4783	22.5644
783	57	0.1	119	14.8331	40.0537	31.703
784	57	0.1	108	15.8961	43.3217	39.9684
785	57	0.1	134	10.7625	21.4594	17.4989
786	57	0.1	142	12.6989	30.9671	24.132
787	57	0.1	112	8.75165	14.9229	16.3751
788	74	0.1	279	15.9306	26.9626	23.4117
789	74	0.1	316	19.4401	35.7112	29.9651
790	74	0.1	344	20.1532	37.5371	28.7931
791	74	0.1	343	18.4502	32.5265	24.598
792	74	0.1	352	21.0306	37.8659	29.5929
793	74	0.1	358	19.7878	37.0901	27.2285
794	74	0.1	395	21.3804	44.8174	30.2791
795	74	0.1	368	24.5064	42.5619	37.8585
796	74	0.1	381	24.0204	43.7238	39.1772
797	74	0.1	320	25.2143	56.3735	40.3187
798	21	0.1	62	10.3932	18.0196	24.1615
799	21	0.1	62	8.46678	14.3161	16.2051
800	21	0.1	89	10.3655	20.4796	19.2306
801	21	0.1	80	6.27009	8.2122	10.4294
802	21	0.1	124	8.82527	14.0589	15.106
803	21	0.1	73	6.80803	11.4908	13.2067
804	21	0.1	226	12.2658	18.3877	16.5782
805	21	0.1	127	11.0309	17.4903	19.3462
806	21	0.1	182	12.2166	18.7738	20.7036
807	21	0.1	159	9.78693	16.2755	14.5868
808	60	0.1	115	14.2218	36.2314	29.9369
809	60	0.1	103	12.642	30.1967	26.2738
810	60	0.1	105	12.7168	33.4919	26.0867
811	60	0.1	104	14.6108	36.001	33.666
812	60	0.1	117	11.0986	23.0713	19.5989
813	60	0.1	114	13.3075	30.0969	27.7368
814	60	0.1	84	11.8361	30.5264	27.7223
815	60	0.1	125	11.6371	25.141	21.485
816	60	0.1	115	14.2999	33.282	27.9126
817	60	0.1	96	14.0072	37.2072	30.6113
818	3	0.1	75	6.56049	8.70799	12.5735
819	3	0.1	61	4.56194	6.30667	9.36589
820	3	0.1	65	6.15361	9.98521	12.9531
821	3	0.1	77	6.22786	9.73213	11.1072
822	3	0.1	90	7.52119	11.6844	12.8025
823	3	0.1	47	3.30678	5.11821	5.5481
824	3	0.1	46	4.20078	6.69922	7.89357
825	3	0.1	43	4.33745	6.77237	12.1341
826	3	0.1	71	4.30146	4.33315	5.92869
827	3	0.1	45	2.07414	1.9944	2.51858
828	3	0.1	68	5.17953	8.30742	9.79697
829	3	0.1	46	4.6249	9.44871	9.23942
830	1	0.1	120	3.48009	5.49651	3.38854
831	1	0.1	158	4.63098	6.45331	4.57161
832	1	0.1	160	4.64153	6.82872	4.46861
833	1	0.1	46	1.46771	3.14206	1.50526
834	1	0.1	48	1.50028	2.37857	1.53013
835	1	0.1	98	3.38932	5.40095	3.53911
836	1	0.1	101	3.20901	4.79384	3.22596
837	1	0.1	114	3.62847	6.22248	3.65938
838	1	0.1	30	1.04377	2.24223	1.16478
839	72	0.1	178	15.1878	27.8821	26.6402
840	72	0.1	164	17.7995	40.9198	34.2094
841	72	0.1	143	14.7439	32.8223	26.5145
842	72	0.1	180	21.4143	52.7274	42.3092
843	72	0.1	151	14.4449	30.3939	25.6798
844	72	0.1	155	19.5793	48.2526	39.7308
845	72	0.1	140	14.0519	27.9821	25.0951
846	72	0.1	161	17.9295	39.2651	33.4894
847	72	0.1	132	15.6798	34.6185	30.6313
848	72	0.1	128	15.0973	35.6765	28.4617
849	63	0.1	188	14.4548	32.064	23.5962
850	63	0.1	125	12.5481	34.3837	25.972
851	63	0.1	144	13.9603	38.8984	27.9408
852	63	0.1	162	16.021	46.1965	33.4342
853	63	0.1	171	14.4702	38.4868	26.5108
854	63	0.1	168	10.4974	20.1775	15.5466
855	63	0.1	149	10.7544	18.8631	16.4026
856	63	0.1	233	15.8661	30.2572	25.7285
857	63	0.1	172	14.3956	31.9759	25.8935
858	63	0.1	132	14.1747	34.6647	28.2975
859	40	0.1	204	12.2672	19.8864	17.8
860	40	0.1	142	8.01277	13.3022	11.7875
861	40	0.1	171	13.0078	24.1289	21.9276
862	40	0.1	139	8.11923	13.366	11.7133
863	40	0.1	183	11.6973	21.6284	18.0636
864	40	0.1	166	13.9855	29.5502	25.0679
865	40	0.1	182	13.5129	27.6652	21.0897
866	40	0.1	153	9.99124	17.0876	15.3929
867	40	0.1	220	14.527	27.3766	22.0179
868	40	0.1	165	11.7841	22.338	19.6888
869	52	0.04	81	23.3663	51.1	53.6184
870	52	0.04	85	16.5911	31.3966	28.1527
871	52	0.04	60	11.0083	16.3176	16.8879
872	52	0.04	70	20.3954	46.1717	46.1529
873	52	0.04	58	13.9205	28.1968	28.4873
874	52	0.04	83	20.97	43.5265	39.0106
875	52	0.04	55	10.2152	16.8999	16.548
876	52	0.04	87	20.434	41.8726	38.2132
877	52	0.04	73	12.4015	22.5852	19.9811
878	52	0.04	84	18.2251	29.8335	31.2081
879	52	0.04	58	9.38211	13.2228	14.3302
880	52	0.04	71	19.0385	33.3143	54.673
881	52	0.04	64	16.1993	38.262	33.0166
882	52	0.04	79	19.1833	39.2372	41.1307
883	52	0.04	69	8.81574	11.8804	11.2657
884	52	0.04	78	16.0344	24.0143	25.5602
885	52	0.04	74	10.5171	12.6579	14.6868
886	52	0.04	68	11.6306	15.8457	17.9188
887	52	0.04	56	8.56585	12.0792	11.8555
888	52	0.04	69	10.7537	15.1569	15.6086
889	52	0.04	98	20.4129	41.1486	37.4464
890	52	0.04	73	14.7849	30.414	26.097
891	52	0.04	82	10.2865	14.2434	13.7199
892	52	0.04	83	18.2537	36.9662	31.3282
893	52	0.04	78	11.1399	14.1267	15.6889
